# Supplementary material for: Redetermination of 4-nitro­stilbene
Source: Acta Crystallogr Sect E Struct Rep Online. 2008 Nov 8;64(Pt 12):o2259. doi: 10.1107/S1600536808035459 (PMC2960097; doi:10.1107/S1600536808035459)
Supplement: Supplementary file 1 [file e-64-o2259-sup1.cif]

##############################################################################
###                                                                        ###
###        Electronic paper (Acta Crystallographica Section E)             ###
###                                                                        ###
##############################################################################
#                                                                            #
# This CIF contains the data in a paper accepted for publication in Acta     #
# Crystallographica Section E. It conforms to the requirements of Notes      #
# for Authors for Section E, and has been peer reviewed under the auspices   #
# of the IUCr Commission on Journals.                                        #
#                                                                            #
# Full details of the Crystallographic Information File format               #
# are given in the paper "The Crystallographic Information File (CIF):       #
# a New Standard Archive File for Crystallography" by S. R. Hall, F. H.      #
# Allen and I. D. Brown [Acta Cryst. (1991), A47, 655-685].                  #
#                                                                            #
# The current version of the core CIF dictionary is obtainable from          #
# ftp://ftp.iucr.org/pub/cif_core.dic. The current version number is 2.4.    #
#                                                                            #
# Software is freely available for graphical display of the structure(s) in  #
# this CIF.  For information consult the CIF home page http://www.iucr.org/  #
# cif/home.html                                                              #
#                                                                            #
# This file may be used for bona fide research purposes within the           #
# scientific community so long as proper attribution is given to the journal # 
# article from which it was obtained.                                        #
#                                                                            #
##############################################################################
                                             
data_I
_audit_creation_method     SHELXL97
_chemical_name_systematic
;
4-nitrostilbene
;
_chemical_name_common     ?
_chemical_formula_moiety     'C14 H11 N O2'
_chemical_formula_sum     'C14 H11 N O2'
_chemical_formula_iupac     'C14 H11 N O2'
_chemical_formula_weight     225.24
_chemical_melting_point     421.0(10)
_symmetry_cell_setting     orthorhombic
_symmetry_space_group_name_H-M     'P b c a'
_symmetry_space_group_name_Hall     '-P 2ac 2ab'
loop_
    _symmetry_equiv_pos_as_xyz
    'x, y, z'
    '-x+1/2, -y, z+1/2'
    'x+1/2, -y+1/2, -z'
    '-x, y+1/2, -z+1/2'
    '-x, -y, -z'
    'x-1/2, y, -z-1/2'
    '-x-1/2, y-1/2, z'
    'x, -y-1/2, z-1/2'
_cell_length_a     10.0839(3)
_cell_length_b     7.6849(2)
_cell_length_c     28.1176(8)
_cell_angle_alpha     90.00
_cell_angle_beta     90.00
_cell_angle_gamma     90.00
_cell_volume     2178.94(11)
_cell_formula_units_Z     8
_cell_measurement_reflns_used     5152
_cell_measurement_theta_min     2.74
_cell_measurement_theta_max     30.66
_cell_measurement_temperature     123(2)
_exptl_crystal_description     'cut lathe'
_exptl_crystal_colour     'light yellow'
_exptl_crystal_size_max     0.40
_exptl_crystal_size_mid     0.40
_exptl_crystal_size_min     0.18
_exptl_crystal_density_diffrn     1.373
_exptl_crystal_density_meas     ?
_exptl_crystal_density_method     'not measured'
_exptl_crystal_F_000     944
_exptl_absorpt_coefficient_mu     0.093
_exptl_absorpt_correction_type     multi-scan
_exptl_absorpt_process_details     '(CrysAlis RED; Oxford Diffraction, 2008)'
_exptl_absorpt_correction_T_min     0.965
_exptl_absorpt_correction_T_max     0.985
_exptl_special_details
;
Empirical absorption correction using spherical harmonics,
implemented in SCALE3 ABSPACK scaling algorithm.
;
_diffrn_radiation_type     MoK\a
_diffrn_radiation_wavelength     0.71073
_diffrn_radiation_source     'fine-focus sealed tube'
_diffrn_radiation_monochromator     graphite
_diffrn_measurement_device_type     'Oxford Xcalibur-S'
_diffrn_measurement_method     \w
_diffrn_detector_area_resol_mean     ?
_diffrn_reflns_number     13263
_diffrn_reflns_av_R_equivalents     0.027
_diffrn_reflns_av_sigmaI/netI     0.032
_diffrn_reflns_theta_min     2.90
_diffrn_reflns_theta_max     29.99
_diffrn_reflns_theta_full     27.00
_diffrn_measured_fraction_theta_max     0.963
_diffrn_measured_fraction_theta_full     0.995
_diffrn_reflns_limit_h_min     -14
_diffrn_reflns_limit_h_max     12
_diffrn_reflns_limit_k_min     -10
_diffrn_reflns_limit_k_max     10
_diffrn_reflns_limit_l_min     -37
_diffrn_reflns_limit_l_max     39
_diffrn_standards_number     0
_diffrn_standards_interval_count     ?
_diffrn_standards_interval_time     0
_diffrn_standards_decay_%     0
_reflns_number_total     3173
_reflns_number_gt     2202
_reflns_threshold_expression     I>2\s(I)
_refine_ls_structure_factor_coef     Fsqd
_refine_ls_matrix_type     full
_refine_ls_R_factor_all     0.070
_refine_ls_R_factor_gt     0.048
_refine_ls_wR_factor_gt     0.127
_refine_ls_wR_factor_ref     0.135
_refine_ls_goodness_of_fit_ref     1.085
_refine_ls_restrained_S_all     1.085
_refine_ls_number_reflns     3173
_refine_ls_number_parameters     154
_refine_ls_number_restraints     0
_refine_ls_hydrogen_treatment     constr
_refine_ls_weighting_scheme     calc
_refine_ls_weighting_details
        'calc w = 1/[\s^2^(Fo^2^)+(0.0501P)^2^+0.491P] where P=(Fo^2^+2Fc^2^)/3'
_atom_sites_solution_hydrogens     geom
_atom_sites_solution_primary     direct
_atom_sites_solution_secondary     difmap
_refine_ls_shift/su_max     0.000
_refine_ls_shift/su_mean     0.000
_refine_diff_density_max     0.319
_refine_diff_density_min     -0.176
_refine_ls_extinction_method     none
_refine_ls_extinction_coef     ?
loop_
    _atom_type_symbol
    _atom_type_description
    _atom_type_scat_dispersion_real
    _atom_type_scat_dispersion_imag
    _atom_type_scat_source
    'C' 'C' 0.0033 0.0016
                         'International Tables Vol C Tables 4.2.6.8 and 6.1.1.4'
    'H' 'H' 0.0000 0.0000
                         'International Tables Vol C Tables 4.2.6.8 and 6.1.1.4'
    'O' 'O' 0.0106 0.0060
                         'International Tables Vol C Tables 4.2.6.8 and 6.1.1.4'
    'N' 'N' 0.0061 0.0033
                         'International Tables Vol C Tables 4.2.6.8 and 6.1.1.4'
    'Cl' 'Cl' 0.1484 0.1585
                         'International Tables Vol C Tables 4.2.6.8 and 6.1.1.4'
_computing_data_collection     'CrysAlis CCD (Oxford Diffraction, 2008)'
_computing_cell_refinement     'CrysAlis RED (Oxford Diffraction, 2008)'
_computing_data_reduction     'CrysAlis RED (Oxford Diffraction, 2008)'
_computing_structure_solution     'SIR97 (Altomare <i>et al.</i>,  1999)'
_computing_structure_refinement     'SHELXL97 (Sheldrick, 2008)'
_computing_molecular_graphics     'ORTEP-3 for Windows (Farrugia, 1997)'
_computing_publication_material     'PARST95 (Nardelli, 1995)'
loop_
    _atom_site_type_symbol
    _atom_site_label
    _atom_site_fract_x
    _atom_site_fract_y
    _atom_site_fract_z
    _atom_site_U_iso_or_equiv
    _atom_site_adp_type
    _atom_site_calc_flag
    _atom_site_refinement_flags
    _atom_site_occupancy
    _atom_site_disorder_assembly
    _atom_site_disorder_group
    O O1 0.69853(10) 0.14689(14) 1.05469(3) 0.0360(3) Uani d . 1 . .
    O O2 0.51679(11) 0.28695(16) 1.04197(4) 0.0453(3) Uani d . 1 . .
    N N1 0.60967(11) 0.19752(15) 1.02843(4) 0.0267(3) Uani d . 1 . .
    C C1 0.61582(12) 0.15108(16) 0.97771(4) 0.0209(3) Uani d . 1 . .
    C C2 0.51199(13) 0.19912(17) 0.94826(5) 0.0232(3) Uani d . 1 . .
    H H2 0.4364 0.2572 0.9607 0.028 Uiso calc R 1 . .
    C C3 0.52059(13) 0.16074(16) 0.90021(5) 0.0239(3) Uani d . 1 . .
    H H3 0.4496 0.1910 0.8796 0.029 Uiso calc R 1 . .
    C C4 0.63344(13) 0.07749(15) 0.88166(4) 0.0227(3) Uani d . 1 . .
    C C5 0.73329(13) 0.02692(17) 0.91315(5) 0.0247(3) Uani d . 1 . .
    H H5 0.8083 -0.0340 0.9013 0.030 Uiso calc R 1 . .
    C C6 0.72573(13) 0.06320(16) 0.96111(5) 0.0244(3) Uani d . 1 . .
    H H6 0.7945 0.0285 0.9822 0.029 Uiso calc R 1 . .
    C C7 0.65267(13) 0.04480(16) 0.83078(5) 0.0245(3) Uani d . 1 . .
    H H7 0.7231 -0.0309 0.8221 0.029 Uiso calc R 1 . .
    C C8 0.58014(13) 0.11181(16) 0.79561(4) 0.0236(3) Uani d . 1 . .
    H H8 0.5084 0.1851 0.8044 0.028 Uiso calc R 1 . .
    C C9 0.60077(12) 0.08280(15) 0.74429(4) 0.0218(3) Uani d . 1 . .
    C C10 0.50863(13) 0.15248(16) 0.71267(4) 0.0229(3) Uani d . 1 . .
    H H10 0.4342 0.2142 0.7247 0.027 Uiso calc R 1 . .
    C C11 0.52360(13) 0.13330(17) 0.66384(5) 0.0253(3) Uani d . 1 . .
    H H11 0.4599 0.1819 0.6428 0.030 Uiso calc R 1 . .
    C C12 0.63151(13) 0.04317(16) 0.64595(5) 0.0261(3) Uani d . 1 . .
    H H12 0.6422 0.0302 0.6126 0.031 Uiso calc R 1 . .
    C C13 0.72366(13) -0.02793(17) 0.67678(5) 0.0263(3) Uani d . 1 . .
    H H13 0.7973 -0.0904 0.6645 0.032 Uiso calc R 1 . .
    C C14 0.70911(13) -0.00852(16) 0.72570(5) 0.0246(3) Uani d . 1 . .
    H H14 0.7730 -0.0575 0.7466 0.030 Uiso calc R 1 . .
loop_
    _atom_site_aniso_label
    _atom_site_aniso_U_11
    _atom_site_aniso_U_22
    _atom_site_aniso_U_33
    _atom_site_aniso_U_12
    _atom_site_aniso_U_13
    _atom_site_aniso_U_23
    O1 0.0325(6) 0.0503(6) 0.0254(5) -0.0005(5) -0.0072(5) 0.0044(5)
    O2 0.0382(6) 0.0687(8) 0.0291(5) 0.0153(6) -0.0009(5) -0.0153(5)
    N1 0.0250(6) 0.0335(6) 0.0217(5) -0.0050(5) -0.0026(5) 0.0008(5)
    C1 0.0213(6) 0.0227(6) 0.0188(6) -0.0036(5) -0.0003(5) 0.0011(5)
    C2 0.0191(6) 0.0269(6) 0.0236(6) 0.0000(5) -0.0005(5) -0.0002(5)
    C3 0.0225(6) 0.0264(6) 0.0226(6) -0.0018(5) -0.0041(5) 0.0024(5)
    C4 0.0263(6) 0.0196(5) 0.0220(6) -0.0040(5) 0.0010(5) 0.0004(5)
    C5 0.0232(6) 0.0242(6) 0.0267(7) 0.0028(5) 0.0023(5) 0.0001(5)
    C6 0.0231(6) 0.0231(6) 0.0271(7) 0.0013(5) -0.0022(5) 0.0039(5)
    C7 0.0244(6) 0.0237(6) 0.0253(6) 0.0008(5) 0.0014(5) -0.0023(5)
    C8 0.0243(6) 0.0223(6) 0.0242(6) -0.0003(5) 0.0012(5) -0.0004(5)
    C9 0.0254(6) 0.0177(5) 0.0222(6) -0.0030(5) 0.0010(5) -0.0002(5)
    C10 0.0222(6) 0.0218(6) 0.0247(6) 0.0007(5) 0.0017(5) -0.0005(5)
    C11 0.0282(7) 0.0238(6) 0.0240(6) -0.0002(5) -0.0028(5) 0.0013(5)
    C12 0.0343(7) 0.0225(6) 0.0215(6) -0.0026(6) 0.0027(6) -0.0023(5)
    C13 0.0257(7) 0.0222(6) 0.0309(7) 0.0017(5) 0.0057(6) -0.0039(5)
    C14 0.0240(7) 0.0213(6) 0.0285(7) 0.0000(5) -0.0038(5) 0.0012(5)
_geom_special_details
;
All e.s.d.'s (except the e.s.d. in the dihedral angle between two l.s. planes)
are estimated using the full covariance matrix. The cell e.s.d.'s are taken
into account individually in the estimation of e.s.d.'s in distances, angles
and torsion angles; correlations between e.s.d.'s in cell parameters are only
used when they are defined by crystal symmetry. An approximate (isotropic)
treatment of cell e.s.d.'s is used for estimating e.s.d.'s involving l.s.
planes.
;
loop_
    _geom_bond_atom_site_label_1
    _geom_bond_atom_site_label_2
    _geom_bond_site_symmetry_2
    _geom_bond_distance
    _geom_bond_publ_flag
    O1 N1 . 1.2246(14) ?
    O2 N1 . 1.2225(15) ?
    N1 C1 . 1.4712(16) ?
    C1 C6 . 1.3793(17) ?
    C1 C2 . 1.3851(18) ?
    C2 C3 . 1.3855(17) ?
    C2 H2 . 0.9500 ?
    C3 C4 . 1.4058(18) ?
    C3 H3 . 0.9500 ?
    C4 C5 . 1.3960(18) ?
    C4 C7 . 1.4653(17) ?
    C5 C6 . 1.3789(18) ?
    C5 H5 . 0.9500 ?
    C6 H6 . 0.9500 ?
    C7 C8 . 1.3334(18) ?
    C7 H7 . 0.9500 ?
    C8 C9 . 1.4750(17) ?
    C8 H8 . 0.9500 ?
    C9 C10 . 1.3931(17) ?
    C9 C14 . 1.3998(17) ?
    C10 C11 . 1.3890(18) ?
    C10 H10 . 0.9500 ?
    C11 C12 . 1.3845(18) ?
    C11 H11 . 0.9500 ?
    C12 C13 . 1.3833(19) ?
    C12 H12 . 0.9500 ?
    C13 C14 . 1.3914(18) ?
    C13 H13 . 0.9500 ?
    C14 H14 . 0.9500 ?
loop_
    _geom_angle_atom_site_label_1
    _geom_angle_atom_site_label_2
    _geom_angle_atom_site_label_3
    _geom_angle_site_symmetry_1
    _geom_angle_site_symmetry_3
    _geom_angle
    _geom_angle_publ_flag
    O2 N1 O1 . . 123.46(11) ?
    O2 N1 C1 . . 118.07(11) ?
    O1 N1 C1 . . 118.46(12) ?
    C6 C1 C2 . . 122.37(12) ?
    C6 C1 N1 . . 118.74(11) ?
    C2 C1 N1 . . 118.88(11) ?
    C1 C2 C3 . . 118.62(12) ?
    C1 C2 H2 . . 120.7 ?
    C3 C2 H2 . . 120.7 ?
    C2 C3 C4 . . 120.62(12) ?
    C2 C3 H3 . . 119.7 ?
    C4 C3 H3 . . 119.7 ?
    C5 C4 C3 . . 118.37(11) ?
    C5 C4 C7 . . 118.43(12) ?
    C3 C4 C7 . . 123.18(11) ?
    C6 C5 C4 . . 121.61(12) ?
    C6 C5 H5 . . 119.2 ?
    C4 C5 H5 . . 119.2 ?
    C5 C6 C1 . . 118.32(12) ?
    C5 C6 H6 . . 120.8 ?
    C1 C6 H6 . . 120.8 ?
    C8 C7 C4 . . 125.82(12) ?
    C8 C7 H7 . . 117.1 ?
    C4 C7 H7 . . 117.1 ?
    C7 C8 C9 . . 126.15(12) ?
    C7 C8 H8 . . 116.9 ?
    C9 C8 H8 . . 116.9 ?
    C10 C9 C14 . . 118.36(12) ?
    C10 C9 C8 . . 118.19(11) ?
    C14 C9 C8 . . 123.45(12) ?
    C11 C10 C9 . . 121.17(12) ?
    C11 C10 H10 . . 119.4 ?
    C9 C10 H10 . . 119.4 ?
    C12 C11 C10 . . 119.85(12) ?
    C12 C11 H11 . . 120.1 ?
    C10 C11 H11 . . 120.1 ?
    C13 C12 C11 . . 119.86(12) ?
    C13 C12 H12 . . 120.1 ?
    C11 C12 H12 . . 120.1 ?
    C12 C13 C14 . . 120.42(12) ?
    C12 C13 H13 . . 119.8 ?
    C14 C13 H13 . . 119.8 ?
    C13 C14 C9 . . 120.34(11) ?
    C13 C14 H14 . . 119.8 ?
    C9 C14 H14 . . 119.8 ?
loop_
    _geom_torsion_atom_site_label_1
    _geom_torsion_atom_site_label_2
    _geom_torsion_atom_site_label_3
    _geom_torsion_atom_site_label_4
    _geom_torsion_site_symmetry_1
    _geom_torsion_site_symmetry_2
    _geom_torsion_site_symmetry_3
    _geom_torsion_site_symmetry_4
    _geom_torsion
    _geom_torsion_publ_flag
    O2 N1 C1 C6 . . . . 174.44(12) ?
    O1 N1 C1 C6 . . . . -4.53(17) ?
    O2 N1 C1 C2 . . . . -4.71(18) ?
    O1 N1 C1 C2 . . . . 176.32(11) ?
    C6 C1 C2 C3 . . . . -1.49(19) ?
    N1 C1 C2 C3 . . . . 177.63(11) ?
    C1 C2 C3 C4 . . . . -1.10(18) ?
    C2 C3 C4 C5 . . . . 3.13(18) ?
    C2 C3 C4 C7 . . . . -175.43(12) ?
    C3 C4 C5 C6 . . . . -2.73(18) ?
    C7 C4 C5 C6 . . . . 175.91(11) ?
    C4 C5 C6 C1 . . . . 0.27(19) ?
    C2 C1 C6 C5 . . . . 1.90(19) ?
    N1 C1 C6 C5 . . . . -177.22(11) ?
    C5 C4 C7 C8 . . . . -167.03(12) ?
    C3 C4 C7 C8 . . . . 11.53(19) ?
    C4 C7 C8 C9 . . . . 178.48(12) ?
    C7 C8 C9 C10 . . . . 174.99(12) ?
    C7 C8 C9 C14 . . . . -6.1(2) ?
    C14 C9 C10 C11 . . . . -0.39(18) ?
    C8 C9 C10 C11 . . . . 178.59(11) ?
    C9 C10 C11 C12 . . . . 0.17(18) ?
    C10 C11 C12 C13 . . . . 0.24(19) ?
    C11 C12 C13 C14 . . . . -0.42(19) ?
    C12 C13 C14 C9 . . . . 0.19(18) ?
    C10 C9 C14 C13 . . . . 0.21(17) ?
    C8 C9 C14 C13 . . . . -178.71(11) ?
loop_
    _geom_hbond_atom_site_label_D
    _geom_hbond_atom_site_label_H
    _geom_hbond_atom_site_label_A
    _geom_hbond_site_symmetry_A
    _geom_hbond_distance_DH
    _geom_hbond_distance_HA
    _geom_hbond_distance_DA
    _geom_hbond_angle_DHA
    C2 H2 O1 3_457 0.95 2.55 3.3762(17) 145.9
    C12 H12 O1 2_654 0.95 2.66 3.4139(16) 136.6
    C12 H12 O2 8_565 0.95 2.74 3.4046(17) 127.5
    C11 H11 O2 8_565 0.95 2.90 3.4820(17) 120.5
data_global
_journal_date_recd_electronic     2008-10-20
_journal_date_accepted     2008-10-29
_journal_name_full     'Acta Crystallographica, Section E'
_journal_year     2008
_journal_volume     64
_journal_issue     12
_journal_page_first     o2259
_journal_page_last     o2259
_journal_paper_category     QO
_journal_coeditor_code     HG2430
_publ_contact_author_name     'Dr Rodolfo Moreno-Fuquen'
_publ_contact_author_address
;
Departamento de Quimica
Facultad de Ciencias
Universidad del Valle
Apartado 25360
Santiago de Cali
Colombia
;
_publ_contact_author_email     'rodimo26@yahoo.es'
_publ_contact_author_fax     '57 23 392440'
_publ_contact_author_phone     '57 23 393248'
_publ_section_title
;
Hydrogen-bonding patterns in 4-nitrostilbene
;
loop_
    _publ_author_name
    _publ_author_address
    'Moreno-Fuquen, Rodolfo'
;
Departamento de Qu\'imica
Facultad de Ciencias
Universidad del Valle
Apartado 25360
Santiago de Cali
Colombia
;
    'Aguirre, Lina'
;
Departamento de Qu\'imica
Facultad de Ciencias
Universidad del Valle
Apartado 25360
Santiago de Cali
Colombia
;
    'Kennedy, Alan R.'
;
Department of Pure and Applied Chemistry
University of Strathclyde
295 Cathedral Street
Glasgow G1 1XL
Scotland
;
_exptl_special_details
;
?
;
