# Supplementary material for: Redetermination of 4-nitro­stilbene
Source: Acta Crystallogr Sect E Struct Rep Online. 2008 Nov 8;64(Pt 12):o2259. doi: 10.1107/S1600536808035459 (PMC2960097; doi:10.1107/S1600536808035459)
Supplement: Supplementary file 2 [file e-64-o2259-Isup2.hkl]

# 
# h,k,l, Fc-squared, Fo-squared, sigma(Fo-squared) and status flag 
# 
data_I
_shelx_title ' rodolf2 in Pbca' 
_shelx_refln_list_code          4 
_shelx_F_calc_maximum      172.35 
_exptl_crystal_F_000       944.00 
_reflns_d_resolution_high  0.7109 
 
loop_ 
 _symmetry_equiv_pos_as_xyz 
 'x, y, z' 
 '-x+1/2, -y, z+1/2' 
 'x+1/2, -y+1/2, -z' 
 '-x, y+1/2, -z+1/2' 
 '-x, -y, -z' 
 'x-1/2, y, -z-1/2' 
 '-x-1/2, y-1/2, z' 
 'x, -y-1/2, z-1/2' 
 
_cell_length_a    10.0839 
_cell_length_b     7.6849 
_cell_length_c    28.1176 
_cell_angle_alpha  90.000 
_cell_angle_beta   90.000 
_cell_angle_gamma  90.000 
 
_shelx_F_squared_multiplier     1.000 
 
loop_ 
 _refln_index_h 
 _refln_index_k 
 _refln_index_l 
 _refln_F_squared_calc 
 _refln_F_squared_meas 
 _refln_F_squared_sigma 
 _refln_observed_status 
   2   0   0     1558.04     1624.95      9.20 o 
   4   0   0     5966.83     6145.98     23.79 o 
   6   0   0      645.24      661.73     10.24 o 
   8   0   0     5315.72     5501.79     36.27 o 
  10   0   0     1898.50     1892.35     64.00 o 
  12   0   0       95.41       75.40     17.44 o 
   4   1   0      844.85      922.06      7.80 o 
   6   1   0      222.13      248.04      5.58 o 
   8   1   0       57.94       45.33      4.76 o 
  10   1   0     1880.60     1911.96     24.41 o 
  12   1   0     1048.87     1013.47     24.17 o 
  14   1   0      201.27      186.77     24.42 o 
   0   2   0     5638.70     6068.28     34.45 o 
   4   2   0     1068.40     1185.78      9.49 o 
   6   2   0     2025.71     2047.48     20.40 o 
   8   2   0       28.00       21.89      4.90 o 
  10   2   0      644.80      752.74     16.27 o 
   2   3   0    12412.40    13892.62     37.97 o 
   4   3   0       57.52       51.76      7.79 o 
   6   3   0      268.40      251.22      9.15 o 
   8   3   0       82.59       78.32      5.95 o 
  10   3   0       59.96       40.72      7.39 o 
   0   4   0      319.57      385.12     14.47 o 
   2   4   0     4281.31     4789.75     25.79 o 
   4   4   0      389.77      468.09     17.14 o 
   6   4   0       47.07       25.88      7.30 o 
   8   4   0        6.72       15.95      6.43 o 
  10   4   0      204.46      224.08     13.09 o 
   2   5   0       33.72       40.66      5.90 o 
   4   5   0      309.31      371.17     17.71 o 
   6   5   0     1450.88     1550.74     36.30 o 
   8   5   0        0.06        8.98      9.09 o 
  10   5   0       29.85       26.63     10.77 o 
  12   5   0      685.31      825.51     35.83 o 
   0   6   0     1305.08     1364.83     29.98 o 
   2   6   0       10.78        8.01      5.81 o 
   4   6   0     1751.60     1830.09     27.10 o 
   6   6   0      422.71      420.23     15.92 o 
   8   6   0       29.92       26.90     10.80 o 
  10   6   0      186.88      222.29     15.70 o 
   2   7   0      171.36      173.19      8.40 o 
   4   7   0       66.12       69.06     11.20 o 
   6   7   0      108.06      105.81     13.61 o 
   8   7   0      346.17      356.91     17.93 o 
  10   7   0      233.80      300.88     18.50 o 
   0   8   0      215.76      175.75     10.55 o 
   2   8   0        0.71        3.74      5.47 o 
   4   8   0      277.70      285.10     23.91 o 
   6   8   0       19.68       38.34     13.43 o 
   8   8   0      345.66      333.40     19.39 o 
   2   9   0       31.86       26.52      7.18 o 
   4   9   0        1.89        1.41     12.23 o 
   6   9   0       12.84       29.20     13.23 o 
   0  10   0      160.94      183.78     13.60 o 
   2  10   0        7.61       13.51      8.08 o 
   4  10   0        6.58       12.12     14.13 o 
   1   1   1     3371.56     3416.64     10.66 o 
   2   1   1    29704.61    30003.98    277.74 o 
   3   1   1     3390.60     3592.70      9.15 o 
   4   1   1       71.03       59.73      2.21 o 
   5   1   1       46.81       46.52      2.30 o 
   6   1   1       52.14       62.08      2.73 o 
   7   1   1      107.36      104.53      3.54 o 
   8   1   1      133.10      114.44      3.88 o 
   9   1   1      351.01      338.16      5.71 o 
  10   1   1      974.58      960.46     12.10 o 
  11   1   1       63.66       71.09      8.89 o 
  12   1   1       46.79       75.87      8.75 o 
  13   1   1       23.50       22.69     10.11 o 
  14   1   1      198.24      211.82     17.59 o 
   1   2   1    19032.64    19569.40    101.20 o 
   2   2   1    16148.00    16759.26    119.32 o 
   3   2   1        1.03        4.35      2.51 o 
   4   2   1       16.90       28.05      2.86 o 
   5   2   1       42.52       37.73      2.15 o 
   6   2   1      197.17      189.56      3.90 o 
   7   2   1      398.48      383.25      5.38 o 
   8   2   1      958.53      937.64      8.80 o 
   9   2   1        5.38        3.75      3.56 o 
  10   2   1       42.48       42.85      4.73 o 
  11   2   1      266.23      251.46     13.50 o 
  12   2   1      126.31      147.95     19.29 o 
  13   2   1        4.94        4.75     12.49 o 
   1   3   1     3521.02     3704.97     13.74 o 
   2   3   1     1510.43     1568.62      9.35 o 
   3   3   1     1932.13     1998.62     13.16 o 
   4   3   1     4841.28     5379.84     26.74 o 
   5   3   1      137.11      140.76      5.34 o 
   6   3   1        0.00        2.36      3.38 o 
   7   3   1        1.40        1.25      3.07 o 
   8   3   1      846.19      829.12      8.33 o 
   9   3   1      444.78      432.44      9.05 o 
  10   3   1       16.84       23.55      4.61 o 
  11   3   1      107.82      103.32     16.65 o 
   0   4   1      351.83      460.26     10.79 o 
   1   4   1       85.44      116.25      3.82 o 
   2   4   1     1087.26     1195.31      9.60 o 
   3   4   1     1948.56     2172.12     14.75 o 
   4   4   1     5583.49     6135.66     31.92 o 
   5   4   1      384.09      384.77      5.72 o 
   6   4   1      301.75      270.26      7.84 o 
   7   4   1        8.31        6.21      5.60 o 
   8   4   1       16.33        9.77      4.43 o 
   9   4   1       65.69       72.64      5.43 o 
  10   4   1      115.39      117.60      7.05 o 
  11   4   1      374.43      437.45     17.78 o 
   1   5   1       67.12       66.53      2.56 o 
   2   5   1      359.23      424.43      7.05 o 
   3   5   1      140.22      153.44      4.83 o 
   4   5   1     1325.26     1449.76     18.02 o 
   5   5   1       33.72       35.54      6.15 o 
   6   5   1      660.82      664.64     12.31 o 
   7   5   1       56.65       39.94      6.79 o 
   8   5   1        2.72        2.82      6.41 o 
   9   5   1       70.44       74.98      6.02 o 
  10   5   1      163.69      188.39      9.73 o 
  11   5   1       76.47       70.56     13.84 o 
  12   5   1       35.35      163.87     24.67 o 
   0   6   1       16.43       23.41      4.95 o 
   1   6   1      227.62      256.64      6.59 o 
   2   6   1      206.49      225.65      5.87 o 
   3   6   1      168.74      187.70      5.59 o 
   4   6   1      440.33      482.66      9.87 o 
   5   6   1      166.66      159.45      8.28 o 
   6   6   1      157.63      152.89      8.59 o 
   7   6   1       58.61       64.48      7.57 o 
   8   6   1       57.41       53.35      7.88 o 
   9   6   1       73.37       75.62      7.47 o 
  10   6   1      183.92      220.15     11.05 o 
  11   6   1        1.27        7.92     20.44 o 
   1   7   1       10.72       10.40      3.51 o 
   2   7   1       78.34       93.06      4.84 o 
   3   7   1        0.01       -0.02      3.95 o 
   4   7   1        1.79        5.46      7.03 o 
   5   7   1        2.91        4.33      7.09 o 
   6   7   1      647.39      632.35     16.80 o 
   7   7   1        8.96       11.99      7.87 o 
   8   7   1        0.35       11.10      8.11 o 
   9   7   1       18.64       17.64      8.79 o 
  10   7   1       41.10       54.59      9.92 o 
   0   8   1        0.17       10.12      5.95 o 
   1   8   1      189.06      181.02      5.83 o 
   2   8   1      162.56      155.19      5.51 o 
   3   8   1      155.49      162.00      6.44 o 
   4   8   1       55.93       47.17      8.87 o 
   5   8   1       69.53       52.63      8.92 o 
   6   8   1      431.37      413.70     13.29 o 
   7   8   1        0.30        1.55      8.75 o 
   8   8   1      121.03      159.46     11.39 o 
   9   8   1        1.37        5.07     12.58 o 
   1   9   1       61.78       56.10      4.79 o 
   2   9   1       11.00       12.05      4.76 o 
   3   9   1        9.96       13.58      5.11 o 
   4   9   1        9.64        4.45      7.61 o 
   5   9   1       75.59       81.72     10.03 o 
   6   9   1      107.21      107.31     11.04 o 
   7   9   1        1.23       14.61     12.31 o 
   0  10   1       59.03       61.31      8.21 o 
   1  10   1        0.33        2.18      5.93 o 
   2  10   1       45.26       41.29      6.15 o 
   3  10   1       59.95       41.45      7.20 o 
   4  10   1        1.35       -1.14     12.50 o 
   2   0   2        6.71        8.03      1.28 o 
   3   0   2      103.51      140.71      3.52 o 
   4   0   2      524.55      614.59      5.74 o 
   5   0   2       16.55       18.54      2.55 o 
   6   0   2      249.56      233.89      4.85 o 
   7   0   2      224.36      238.81      5.07 o 
   8   0   2      612.75      640.29      8.00 o 
   9   0   2      290.28      274.27      7.93 o 
  10   0   2       58.82       53.55      7.88 o 
  11   0   2      382.48      444.14     36.36 o 
  12   0   2      127.66      124.71     17.40 o 
  13   0   2       17.64        4.53     12.36 o 
  14   0   2      145.57      166.63     23.43 o 
   1   1   2        1.02        3.78      1.24 o 
   2   1   2     3766.79     3785.87     15.31 o 
   3   1   2        2.00        3.21      1.80 o 
   4   1   2      334.18      341.70      3.86 o 
   5   1   2      327.58      341.22      3.33 o 
   6   1   2      106.16      107.69      2.60 o 
   7   1   2        7.42        4.23      2.18 o 
   8   1   2       31.42       34.23      3.26 o 
   9   1   2        0.74        8.41      3.40 o 
  10   1   2      662.73      742.68     17.51 o 
  11   1   2       35.33       39.29      6.96 o 
  12   1   2      149.86      160.91      9.55 o 
  13   1   2       72.04       81.12     11.10 o 
  14   1   2       12.54       18.62     13.68 o 
   0   2   2    27024.57    27217.82    142.45 o 
   1   2   2     1310.09     1285.21      6.21 o 
   2   2   2      978.31     1037.93      5.83 o 
   3   2   2       37.73       34.38      2.73 o 
   4   2   2      146.44      173.33      4.00 o 
   5   2   2        0.32        0.31      2.45 o 
   6   2   2      155.20      154.82      3.68 o 
   7   2   2        8.16        8.30      2.89 o 
   8   2   2      178.25      165.25      4.59 o 
   9   2   2       17.22       19.10      3.64 o 
  10   2   2      548.51      568.90      9.19 o 
  11   2   2      117.66      120.46     11.46 o 
  12   2   2       35.09       31.96     11.76 o 
  13   2   2        3.19       -1.28     12.82 o 
   1   3   2      367.78      414.43      4.85 o 
   2   3   2     2431.07     2704.68     11.26 o 
   3   3   2      961.91     1082.71     13.05 o 
   4   3   2     2924.00     3176.91     12.09 o 
   5   3   2       59.60       54.07      4.60 o 
   6   3   2      470.79      509.86      7.56 o 
   7   3   2       29.03       31.21      3.40 o 
   8   3   2      111.01      112.36      4.41 o 
   9   3   2       30.58       23.61      3.93 o 
  10   3   2       41.50       49.96      5.34 o 
  11   3   2      133.45      127.37      9.64 o 
   0   4   2       77.58       71.85      4.96 o 
   1   4   2        0.35        3.81      1.52 o 
   2   4   2     5757.07     6257.95     20.67 o 
   3   4   2      695.67      709.91      8.64 o 
   4   4   2      232.53      255.12      6.09 o 
   5   4   2       37.22       34.73      3.54 o 
   6   4   2        0.41        2.65      4.92 o 
   7   4   2      213.57      192.68      7.65 o 
   8   4   2      135.13      129.61      5.66 o 
   9   4   2        3.35        8.04      4.55 o 
  10   4   2       10.71       10.42      5.77 o 
  11   4   2        3.66       13.74      8.84 o 
   1   5   2       46.92       46.77      3.57 o 
   2   5   2      747.39      810.92      6.31 o 
   3   5   2      554.35      610.06      6.91 o 
   4   5   2        9.96       12.87      4.03 o 
   5   5   2      863.74      877.60     15.12 o 
   6   5   2      855.76      933.54     14.02 o 
   7   5   2      122.73       98.48      7.43 o 
   8   5   2       20.56       25.67      5.97 o 
   9   5   2       23.02       23.05      5.99 o 
  10   5   2       37.11       41.57      6.68 o 
  11   5   2       97.57      105.10     11.21 o 
  12   5   2       89.59      106.24     23.60 o 
   0   6   2      200.37      208.83      7.57 o 
   1   6   2      404.24      432.21      6.18 o 
   2   6   2      116.88      123.51      4.61 o 
   3   6   2        2.91        5.11      3.64 o 
   4   6   2     1362.93     1511.09     12.95 o 
   5   6   2       76.95       73.97      7.79 o 
   6   6   2      199.70      185.09      8.80 o 
   7   6   2       10.23       11.69      7.10 o 
   8   6   2        5.35        4.37      7.13 o 
   9   6   2        6.71        9.29      6.60 o 
  10   6   2       26.60       34.75     10.32 o 
  11   6   2        0.49        4.18     10.55 o 
   1   7   2       19.26       18.69      3.93 o 
   2   7   2      468.95      469.04      7.33 o 
   3   7   2       32.97       25.76      4.28 o 
   4   7   2       80.98       82.99      6.64 o 
   5   7   2      742.73      737.09     14.80 o 
   6   7   2      114.83      106.97      9.06 o 
   7   7   2        9.26       11.95      8.15 o 
   8   7   2      397.31      441.20     13.50 o 
   9   7   2       45.36       49.19      9.03 o 
  10   7   2       70.95       83.41     12.14 o 
   0   8   2      561.36      573.89     11.52 o 
   1   8   2       93.09       78.90      4.87 o 
   2   8   2        8.98       10.66      4.64 o 
   3   8   2       35.50       35.16      5.03 o 
   4   8   2      303.63      300.22      9.33 o 
   5   8   2        2.43        4.23      7.83 o 
   6   8   2        7.60       27.21      9.18 o 
   7   8   2      102.80       94.24      9.98 o 
   8   8   2        4.43       14.77      9.44 o 
   9   8   2       94.47      100.12     14.22 o 
   1   9   2      108.58       98.88      5.19 o 
   2   9   2       29.03       27.20      4.99 o 
   3   9   2       48.36       45.28      6.80 o 
   4   9   2       46.58       46.44      7.74 o 
   5   9   2        0.50        6.48      7.71 o 
   6   9   2        0.11       10.04     10.02 o 
   7   9   2      229.98      238.02     17.86 o 
   0  10   2       15.13        8.66      7.36 o 
   1  10   2        3.00        6.72      5.51 o 
   2  10   2      192.11      179.82      7.55 o 
   3  10   2       17.94       17.21      6.64 o 
   4  10   2       29.81       21.08     11.79 o 
   1   1   3     2227.71     2282.09      6.16 o 
   2   1   3      379.48      379.53      2.84 o 
   3   1   3      137.28      161.80      2.99 o 
   4   1   3       19.36       16.45      1.97 o 
   5   1   3     1100.28     1320.88      6.17 o 
   6   1   3      214.21      177.61      2.93 o 
   7   1   3      265.62      275.47      3.81 o 
   8   1   3      610.89      607.10      7.37 o 
   9   1   3     1649.41     1843.23     11.38 o 
  10   1   3      624.51      648.61     11.00 o 
  11   1   3       88.01       74.43      6.64 o 
  12   1   3      204.86      204.35     13.93 o 
  13   1   3       40.54       50.08     10.42 o 
  14   1   3       33.57       13.19     20.44 o 
   0   2   3      141.31      172.00      3.02 o 
   1   2   3     1384.75     1429.92      6.70 o 
   2   2   3       95.62       99.38      2.30 o 
   3   2   3       22.91       20.01      2.57 o 
   4   2   3     1232.37     1311.49      8.94 o 
   5   2   3        0.28        5.29      2.51 o 
   6   2   3      303.64      309.99      4.80 o 
   7   2   3       67.73       51.65      3.26 o 
   8   2   3      843.71      846.69      7.97 o 
   9   2   3       53.83       50.87      3.97 o 
  10   2   3      407.65      396.65      8.11 o 
  11   2   3      710.79      801.08     20.13 o 
  12   2   3       83.34       99.81     14.66 o 
  13   2   3       26.77       36.59     18.72 o 
   1   3   3     2138.61     2242.30      8.76 o 
   2   3   3      372.88      362.33      6.99 o 
   3   3   3        7.73        1.93      2.25 o 
   4   3   3      433.77      455.70      8.79 o 
   5   3   3       61.49       77.05      4.88 o 
   6   3   3      100.90      108.48      4.57 o 
   7   3   3      844.21      922.45      8.24 o 
   8   3   3      404.80      400.20      6.31 o 
   9   3   3       40.04       38.77      4.50 o 
  10   3   3       93.43       85.02      6.52 o 
  11   3   3      159.22      173.19     10.39 o 
  13   3   3       71.93       75.54     21.39 o 
   0   4   3      377.98      358.78      8.53 o 
   1   4   3     1259.36     1363.53      7.36 o 
   2   4   3     5871.31     6436.03     22.63 o 
   3   4   3      457.54      547.15      7.23 o 
   4   4   3       51.13       50.51      4.57 o 
   5   4   3      341.70      379.76      9.58 o 
   6   4   3      176.34      150.14      7.77 o 
   7   4   3       57.97       47.02      5.18 o 
   8   4   3        7.79        7.17      4.46 o 
   9   4   3        0.02       10.27      5.37 o 
  10   4   3      106.00      102.68      9.43 o 
  11   4   3       25.27       31.04      8.99 o 
   1   5   3      274.08      328.77      5.42 o 
   2   5   3       14.02       16.86      2.34 o 
   3   5   3      620.40      697.18      9.74 o 
   4   5   3      753.83      826.64      8.66 o 
   5   5   3      350.67      364.03     10.58 o 
   6   5   3       44.08       41.28      7.64 o 
   7   5   3       70.28       83.47      7.28 o 
   8   5   3       17.77       16.40      5.85 o 
   9   5   3      143.46      127.14      7.48 o 
  10   5   3        5.66        5.46      7.27 o 
  11   5   3        1.21        0.71      9.53 o 
  12   5   3       63.97       99.33     23.15 o 
   0   6   3     2620.93     2854.86     21.40 o 
   1   6   3       49.22       47.26      3.54 o 
   2   6   3       53.90       44.79      4.08 o 
   3   6   3      200.62      201.03      5.96 o 
   4   6   3      950.64     1001.13     13.97 o 
   5   6   3        5.11       -2.03      6.75 o 
   6   6   3        7.98       11.35      6.88 o 
   7   6   3      357.01      372.99     11.24 o 
   8   6   3       49.74       46.13      7.42 o 
   9   6   3      120.30      116.38      8.12 o 
  10   6   3       16.32       20.17      8.45 o 
  11   6   3        6.37       13.64     10.89 o 
   1   7   3      341.31      346.91      6.42 o 
   2   7   3       19.87       22.62      3.76 o 
   3   7   3        1.21        2.87      4.33 o 
   4   7   3      378.59      395.33     13.16 o 
   5   7   3      174.45      183.58     10.80 o 
   6   7   3      336.61      325.51     13.41 o 
   7   7   3      132.98      138.81      9.37 o 
   8   7   3        8.46       17.88      8.19 o 
   9   7   3        9.26       10.03      8.94 o 
  10   7   3       35.84       37.24     12.27 o 
   0   8   3      264.60      242.75      8.58 o 
   1   8   3        0.57       -1.05      4.23 o 
   2   8   3       59.36       50.92      4.87 o 
   3   8   3      300.55      302.93      8.93 o 
   4   8   3       40.21       44.17      6.67 o 
   5   8   3       34.42       28.96      8.26 o 
   6   8   3      474.86      514.00     14.67 o 
   7   8   3        6.71       15.55      8.82 o 
   8   8   3        1.76        9.59      9.32 o 
   9   8   3        6.55        6.40     11.95 o 
   1   9   3       39.77       40.52      5.18 o 
   2   9   3      139.85      126.45      6.18 o 
   3   9   3        0.10        7.18      6.67 o 
   4   9   3        0.04        6.59      7.13 o 
   5   9   3       40.29       31.20      8.40 o 
   6   9   3        9.91       12.18      9.42 o 
   7   9   3       23.28       36.66     12.41 o 
   0  10   3       13.63       15.14      7.22 o 
   1  10   3       61.06       69.44      6.10 o 
   2  10   3       37.73       37.19      6.44 o 
   3  10   3       73.34       70.06      7.12 o 
   4  10   3        8.41       15.00     11.95 o 
   0   0   4     5342.45     5506.81     38.00 o 
   1   0   4     2808.39     2751.83     13.38 o 
   2   0   4      441.05      403.17      6.87 o 
   3   0   4     7086.85     7136.36     19.92 o 
   4   0   4       19.90       22.25      2.54 o 
   5   0   4     2532.11     2750.25     13.79 o 
   6   0   4     1490.61     1573.39     13.03 o 
   7   0   4      264.92      204.00      4.83 o 
   8   0   4       15.31        9.58      3.49 o 
   9   0   4     1453.51     1454.03     22.12 o 
  10   0   4     2063.81     2203.91     24.03 o 
  11   0   4      472.14      486.13     13.63 o 
  12   0   4        9.53       12.37     10.55 o 
  13   0   4        7.29       15.72     17.33 o 
  14   0   4       21.07       35.98     20.71 o 
   1   1   4      584.89      639.11      2.96 o 
   2   1   4     2639.82     2607.75      5.89 o 
   3   1   4     4681.02     5025.81     10.07 o 
   4   1   4      509.42      516.14      4.89 o 
   5   1   4      198.27      236.39      4.31 o 
   6   1   4      111.07      120.83      2.74 o 
   7   1   4      816.23      798.94      5.72 o 
   8   1   4      641.00      643.97      6.71 o 
   9   1   4      121.48      125.08      4.57 o 
  10   1   4       10.05       20.09      5.55 o 
  11   1   4        8.23        4.64      5.81 o 
  12   1   4      120.05      118.00     10.97 o 
  13   1   4       25.37       23.38     10.42 o 
  14   1   4        0.21       -0.22     13.88 o 
   0   2   4     6830.32     6702.90     22.50 o 
   1   2   4    11445.25    11534.53     19.14 o 
   2   2   4      383.45      410.99      3.44 o 
   3   2   4     2565.77     2870.53     13.42 o 
   4   2   4     1334.20     1461.30      9.34 o 
   5   2   4     1410.27     1396.99      9.23 o 
   6   2   4      214.63      213.39      5.61 o 
   7   2   4      498.42      437.41      5.65 o 
   8   2   4      939.04      943.41      8.30 o 
   9   2   4       26.65       24.95      4.20 o 
  10   2   4       71.28       65.81      5.94 o 
  11   2   4      105.42      116.27      8.12 o 
  12   2   4        0.51        5.71     10.77 o 
  13   2   4      104.54      103.19     14.57 o 
   1   3   4      383.11      374.38      3.49 o 
   2   3   4      613.46      649.27      5.94 o 
   3   3   4      452.31      516.88      5.56 o 
   4   3   4      172.88      182.97      6.42 o 
   5   3   4       64.64       93.38      5.08 o 
   6   3   4      183.48      180.10      4.98 o 
   7   3   4      198.84      190.12      4.97 o 
   8   3   4      825.89      825.44      8.31 o 
   9   3   4      413.12      429.88      8.25 o 
  10   3   4      195.89      194.61      7.68 o 
  11   3   4       61.93       48.13      7.52 o 
  13   3   4       30.91       35.70     20.64 o 
   0   4   4      115.80      114.14      4.61 o 
   1   4   4     2109.97     2295.54      9.36 o 
   2   4   4      239.76      235.39      5.67 o 
   3   4   4     2072.56     2192.70     11.90 o 
   4   4   4      750.28      777.87      7.13 o 
   5   4   4      157.02      119.47      6.92 o 
   6   4   4      306.12      286.81      9.36 o 
   7   4   4      141.58      140.46      7.06 o 
   8   4   4       51.35       41.58      4.80 o 
   9   4   4      662.85      659.30     11.70 o 
  10   4   4        1.59        7.70      6.15 o 
  11   4   4       53.78       52.92      9.63 o 
   1   5   4      887.76     1017.91      8.51 o 
   2   5   4     1268.64     1348.23      8.13 o 
   3   5   4     1364.07     1468.13     11.34 o 
   4   5   4      194.06      195.62      5.26 o 
   5   5   4      151.82      154.11      8.37 o 
   6   5   4      698.65      719.92     14.40 o 
   7   5   4     1123.35     1203.75     17.06 o 
   8   5   4        3.71        6.85      5.68 o 
   9   5   4       16.32       18.93      6.03 o 
  10   5   4       13.16       18.41      7.58 o 
  11   5   4       38.17       43.02     10.09 o 
  12   5   4       59.39       35.27     21.39 o 
   0   6   4       24.67       34.80      5.22 o 
   1   6   4       16.78       17.22      3.36 o 
   2   6   4       85.99       73.45      4.01 o 
   3   6   4       44.28       38.97      4.44 o 
   4   6   4      283.76      326.06      9.75 o 
   5   6   4      178.78      176.23     12.70 o 
   6   6   4      151.88      130.47      9.25 o 
   7   6   4       12.07       16.49      7.34 o 
   8   6   4       36.36       29.87      7.36 o 
   9   6   4       57.67       68.13      7.57 o 
  10   6   4        1.58        0.47      8.38 o 
  11   6   4       27.29       27.70     10.70 o 
   1   7   4      112.13      118.83      5.03 o 
   2   7   4       91.00       87.03      4.65 o 
   3   7   4      304.92      336.72      7.55 o 
   4   7   4       10.55       17.60      5.98 o 
   5   7   4        1.42       13.32      8.60 o 
   6   7   4        0.76       11.97      7.89 o 
   7   7   4        1.04       10.27      7.58 o 
   8   7   4        0.00       -0.87      8.76 o 
   9   7   4       40.26       38.04      7.96 o 
  10   7   4       10.18        8.51     14.61 o 
   0   8   4       17.98       16.63      6.56 o 
   1   8   4        0.04       -1.03      4.66 o 
   2   8   4       32.37       26.57      4.85 o 
   3   8   4        0.72        2.50      5.68 o 
   4   8   4       91.56       82.03      6.98 o 
   5   8   4       26.68       29.81      8.75 o 
   6   8   4       52.34       65.52      9.53 o 
   7   8   4       15.65       15.16      8.58 o 
   8   8   4        5.11        8.58      9.21 o 
   9   8   4       26.35       37.14     13.25 o 
   1   9   4       32.52       25.49      5.19 o 
   2   9   4       78.14       73.70      6.19 o 
   3   9   4      102.29      113.91      7.29 o 
   4   9   4       18.81       21.47      6.26 o 
   5   9   4       72.94       73.83      8.72 o 
   6   9   4       32.37       26.20      8.81 o 
   7   9   4       60.90       56.73     10.92 o 
   0  10   4      188.47      178.44      9.43 o 
   1  10   4       10.24        4.78      5.76 o 
   2  10   4        3.81        8.27      7.23 o 
   3  10   4       82.38       90.09      7.64 o 
   4  10   4        8.64       13.04     15.15 o 
   1   1   5      693.39      746.86      4.02 o 
   2   1   5     2020.36     1968.12      5.87 o 
   3   1   5      603.07      623.87      5.06 o 
   4   1   5     1247.65     1219.08      7.01 o 
   5   1   5     4146.09     4739.30     16.64 o 
   6   1   5      422.03      477.12      4.62 o 
   7   1   5       10.54       14.37      2.17 o 
   8   1   5      841.06      881.90      7.57 o 
   9   1   5      563.64      592.93      8.06 o 
  10   1   5        0.84        3.25      4.87 o 
  11   1   5      125.95      108.64      8.23 o 
  12   1   5       48.66       45.03     11.93 o 
  13   1   5       12.00       10.60     10.45 o 
  14   1   5       52.57       44.70     20.29 o 
   0   2   5       69.20       63.90      2.32 o 
   1   2   5      983.44     1065.01      6.38 o 
   2   2   5     1218.47     1267.50      7.55 o 
   3   2   5      364.99      370.22      4.39 o 
   4   2   5     1041.56     1105.86      8.07 o 
   5   2   5      145.15      206.09      4.20 o 
   6   2   5      579.13      562.98      6.01 o 
   7   2   5      977.89     1065.24      8.57 o 
   8   2   5      304.14      280.13      5.46 o 
   9   2   5      689.50      700.04      9.49 o 
  10   2   5      108.44       93.52      7.27 o 
  11   2   5      135.27      144.13      9.80 o 
  12   2   5      142.40      145.08     18.19 o 
  13   2   5       71.63       64.53     13.91 o 
   1   3   5      655.23      716.91      4.39 o 
   2   3   5       57.79       64.34      3.51 o 
   3   3   5     4444.11     5005.87     14.93 o 
   4   3   5      828.56      903.19     18.81 o 
   5   3   5     1426.73     1416.76     13.11 o 
   6   3   5      672.35      648.66      7.66 o 
   7   3   5     1704.32     1768.13     11.76 o 
   8   3   5      763.56      791.92      8.15 o 
   9   3   5      244.09      235.54      6.88 o 
  10   3   5       41.69       32.63      6.07 o 
  11   3   5      166.52      171.05      8.98 o 
  12   3   5       10.22        4.36     16.55 o 
  13   3   5        3.87       27.25     20.86 o 
   0   4   5       27.00       35.36      3.65 o 
   1   4   5        0.54        3.10      2.08 o 
   2   4   5     2820.35     3002.85     14.32 o 
   3   4   5      324.42      303.98      5.17 o 
   4   4   5       37.38       34.34      2.94 o 
   5   4   5      337.83      355.99      9.63 o 
   6   4   5     2460.43     2434.08     22.49 o 
   7   4   5      883.92      885.97     12.99 o 
   8   4   5      341.59      339.93      7.57 o 
   9   4   5        2.54        4.79      5.41 o 
  10   4   5      121.29      108.99      7.38 o 
  11   4   5        1.09       -0.87      6.53 o 
   1   5   5       42.22       44.94      2.02 o 
   2   5   5      205.75      200.84      3.81 o 
   3   5   5       64.28       54.72      3.96 o 
   4   5   5        0.60        7.00      3.37 o 
   5   5   5      600.23      638.85     17.90 o 
   6   5   5      726.32      714.73     14.42 o 
   7   5   5      681.34      688.51     14.80 o 
   8   5   5      545.43      553.11     10.96 o 
   9   5   5       26.31       20.54      6.08 o 
  10   5   5       89.28       80.67      8.60 o 
  11   5   5        1.47        8.17      9.56 o 
  12   5   5       24.07       28.70     20.47 o 
   0   6   5      202.78      215.75      7.63 o 
   1   6   5       75.21       80.50      4.32 o 
   2   6   5       33.47       31.05      3.36 o 
   3   6   5       19.81       16.99      4.32 o 
   4   6   5     3822.27     4092.74     24.14 o 
   5   6   5       23.05       23.75      7.44 o 
   6   6   5       27.88       39.75      8.14 o 
   7   6   5      100.56       89.13      9.14 o 
   8   6   5        3.75        9.01      7.08 o 
   9   6   5       30.24       32.48      6.90 o 
  10   6   5       75.09       75.13      9.38 o 
  11   6   5       76.07       74.89     12.03 o 
   1   7   5      104.25      109.99      4.87 o 
   2   7   5       21.27       20.25      3.99 o 
   3   7   5      145.81      136.23      6.44 o 
   4   7   5       19.14       16.53      5.95 o 
   5   7   5      896.10      949.99     18.68 o 
   6   7   5      617.02      652.29     16.68 o 
   7   7   5       28.25       31.19      8.14 o 
   8   7   5        0.00       -5.43      8.20 o 
   9   7   5       82.30       86.39      9.87 o 
  10   7   5       15.19       10.87      9.56 o 
   0   8   5      264.57      273.34      8.91 o 
   1   8   5       47.94       41.73      5.02 o 
   2   8   5       62.67       60.17      4.88 o 
   3   8   5        0.16        6.75      5.67 o 
   4   8   5       11.09       13.43      5.94 o 
   5   8   5      354.92      336.01     12.03 o 
   6   8   5      130.91      124.42     10.06 o 
   7   8   5       59.63       46.16      9.38 o 
   8   8   5        9.17        2.84      9.08 o 
   1   9   5       97.11      105.91      5.86 o 
   2   9   5       73.70       90.26      7.40 o 
   3   9   5      216.03      219.97      9.31 o 
   4   9   5       45.27       51.57      6.88 o 
   5   9   5        0.57       28.42     10.24 o 
   6   9   5        6.44       18.81      9.29 o 
   7   9   5       10.03        9.97     11.49 o 
   0  10   5       86.36      101.83     10.13 o 
   1  10   5       43.84       48.68      6.27 o 
   2  10   5       17.85       21.82      6.64 o 
   3  10   5       64.95       72.38      7.33 o 
   4  10   5        2.81        8.22     14.17 o 
   0   0   6      254.66      271.67     33.77 o 
   1   0   6     2942.55     3115.89     16.94 o 
   2   0   6       78.96       83.16      4.86 o 
   3   0   6      339.33      397.32      8.76 o 
   4   0   6     3352.56     3497.56     14.19 o 
   5   0   6        3.83       10.05      2.72 o 
   6   0   6       71.76       48.63      4.02 o 
   7   0   6      747.79      816.97      8.85 o 
   8   0   6      136.42      159.06      5.30 o 
   9   0   6        9.66        9.88      8.27 o 
  10   0   6      308.62      308.49     13.62 o 
  11   0   6      694.55      768.38     18.58 o 
  12   0   6       51.28       48.71     11.45 o 
  13   0   6        0.67        8.13     17.08 o 
  14   0   6        1.79        0.82     19.16 o 
   1   1   6     4332.65     4369.69     15.78 o 
   2   1   6      393.41      398.70      2.70 o 
   3   1   6      177.39      207.37      2.93 o 
   4   1   6      202.82      212.17      2.75 o 
   5   1   6     1403.48     1442.10     10.96 o 
   6   1   6      718.40      807.97      6.48 o 
   7   1   6      307.41      308.59      5.13 o 
   8   1   6        5.22        4.84      2.71 o 
   9   1   6      123.25      118.98      5.08 o 
  10   1   6        1.12        3.36      4.91 o 
  11   1   6       39.02       40.90      7.34 o 
  12   1   6        6.31        3.98      8.74 o 
  13   1   6       66.52       63.46     13.93 o 
   0   2   6      130.49      139.60      2.84 o 
   1   2   6      292.73      248.43      3.03 o 
   2   2   6       85.12       96.93      3.13 o 
   3   2   6      827.44      905.64      7.66 o 
   4   2   6       21.36       30.84      2.43 o 
   5   2   6       23.28       21.27      2.71 o 
   6   2   6     1065.81     1060.39      7.84 o 
   7   2   6        0.18        4.62      2.82 o 
   8   2   6        0.20        2.52      3.05 o 
   9   2   6       39.73       38.40      4.81 o 
  10   2   6      104.47      106.02      7.67 o 
  11   2   6        7.10        6.98      7.13 o 
  12   2   6        8.88        8.55      9.04 o 
  13   2   6       39.03       35.52     13.92 o 
   1   3   6      798.56      808.26      6.05 o 
   2   3   6       34.85       32.78      2.64 o 
   3   3   6        3.28        2.55      1.85 o 
   4   3   6        1.83        0.54      4.34 o 
   5   3   6       82.51       87.13      5.77 o 
   6   3   6        6.98       13.64      3.37 o 
   7   3   6      327.81      342.03      5.80 o 
   8   3   6      879.19      927.16     13.17 o 
   9   3   6       92.09       91.01      6.52 o 
  10   3   6        1.28        2.27      5.75 o 
  11   3   6        7.98       18.93      7.17 o 
  12   3   6        7.29       14.07      9.24 o 
  13   3   6       30.15       25.43     20.29 o 
   0   4   6        1.89        2.19      1.53 o 
   1   4   6       54.11       62.10      2.71 o 
   2   4   6       66.17       74.33      3.18 o 
   3   4   6      132.92      104.46      3.82 o 
   4   4   6      361.45      344.18      5.17 o 
   5   4   6      224.59      189.79      7.53 o 
   6   4   6       20.89       21.29      6.09 o 
   7   4   6      281.74      291.99      8.69 o 
   8   4   6        5.06        6.36      5.67 o 
   9   4   6      138.41      125.13      8.13 o 
  10   4   6        0.00        1.42      6.80 o 
  11   4   6       13.03        8.44      6.61 o 
  12   4   6        7.29       11.44     15.79 o 
   1   5   6      112.99      132.46      2.68 o 
   2   5   6        1.17        0.09      2.56 o 
   3   5   6       15.64       18.86      3.62 o 
   4   5   6      153.39      149.82      4.77 o 
   5   5   6     1552.30     1574.22     23.38 o 
   6   5   6       18.64       20.55      6.80 o 
   7   5   6       60.47       55.54      7.74 o 
   8   5   6      450.47      408.96      9.92 o 
   9   5   6      107.49       97.84     10.43 o 
  10   5   6      118.43      106.71      9.20 o 
  11   5   6       11.38       10.30      9.73 o 
  12   5   6        2.21        3.07     12.86 o 
   0   6   6        3.12        5.87      5.00 o 
   1   6   6      347.34      362.82      6.44 o 
   2   6   6       71.01       62.20      3.94 o 
   3   6   6      446.91      419.09      7.14 o 
   4   6   6      740.11      787.83     11.56 o 
   5   6   6      558.03      551.51     16.87 o 
   6   6   6      182.00      184.67     10.22 o 
   7   6   6      108.35      115.56      9.40 o 
   8   6   6       69.27       66.90      8.00 o 
   9   6   6       61.06       63.55      8.53 o 
  10   6   6        5.42        6.23      8.40 o 
  11   6   6       27.30       25.58     11.38 o 
   1   7   6       23.64       22.55      3.77 o 
   2   7   6      235.53      237.02      5.92 o 
   3   7   6      134.87      129.42      6.24 o 
   4   7   6        0.54        2.77      5.06 o 
   5   7   6       43.97       58.38      8.50 o 
   6   7   6      809.74      812.58     25.32 o 
   7   7   6       37.77       43.35      9.18 o 
   8   7   6       25.77       25.53      8.50 o 
   9   7   6       51.76       56.79      9.48 o 
  10   7   6       67.39       56.72     10.13 o 
   0   8   6        0.38        2.30      5.87 o 
   1   8   6       38.35       32.50      4.66 o 
   2   8   6      290.27      296.05      7.62 o 
   3   8   6      622.31      666.27     11.47 o 
   4   8   6       45.48       60.18      6.95 o 
   5   8   6       69.97       58.59      8.91 o 
   6   8   6        0.01        6.98      7.51 o 
   7   8   6       42.20       33.96      9.28 o 
   8   8   6       18.78       18.39      8.88 o 
   9   8   6        0.08       -4.11     13.21 o 
   1   9   6       22.07       24.65      5.19 o 
   2   9   6      173.38      169.13      8.42 o 
   3   9   6      399.04      404.82     10.70 o 
   4   9   6       89.48       90.25      7.63 o 
   5   9   6      470.62      447.36     13.04 o 
   6   9   6      186.39      179.25     10.48 o 
   7   9   6        0.64       10.78     12.47 o 
   0  10   6      220.99      224.77     12.46 o 
   1  10   6      110.82      103.23      6.95 o 
   2  10   6        6.90       19.78      7.21 o 
   3  10   6        0.02        5.78      7.36 o 
   4  10   6       78.19       92.03     10.81 o 
   1   1   7      320.80      330.44      4.75 o 
   2   1   7       66.09       69.08      1.71 o 
   3   1   7       17.97       13.40      1.51 o 
   4   1   7       12.52        9.64      1.31 o 
   5   1   7       12.13       16.15      2.12 o 
   6   1   7      387.55      438.55      5.26 o 
   7   1   7      174.71      173.16      3.34 o 
   8   1   7       88.62       81.46      3.66 o 
   9   1   7        2.15        2.17      4.35 o 
  10   1   7       33.74       28.05      5.84 o 
  11   1   7       13.89       13.73      6.91 o 
  12   1   7      183.47      198.43     10.04 o 
  13   1   7       23.29       30.24     14.04 o 
   0   2   7       70.20       66.06      3.08 o 
   1   2   7     1008.85     1033.58      5.28 o 
   2   2   7     1431.19     1588.05      8.91 o 
   3   2   7      164.77      202.45      4.24 o 
   4   2   7     1003.45     1072.91      6.57 o 
   5   2   7      720.66      739.83      6.85 o 
   6   2   7      217.49      239.12      5.80 o 
   7   2   7      227.61      236.67      4.62 o 
   8   2   7       30.37       27.70      3.83 o 
   9   2   7      105.49       98.90      6.15 o 
  10   2   7       73.16       70.76      6.63 o 
  11   2   7        2.12        4.28      7.02 o 
  12   2   7       49.10       48.59      8.44 o 
  13   2   7        1.05        0.14     12.93 o 
   1   3   7       12.01        9.41      2.16 o 
   2   3   7      229.50      195.36      3.91 o 
   3   3   7        8.23        2.00      1.74 o 
   4   3   7     1215.53     1279.99      9.76 o 
   5   3   7     1059.67     1183.92     13.94 o 
   6   3   7        0.04        0.24      3.82 o 
   7   3   7      383.91      363.14      5.83 o 
   8   3   7      121.27      125.60      6.02 o 
   9   3   7      146.77      132.21      7.06 o 
  10   3   7        6.19       11.14      6.06 o 
  11   3   7       52.60       54.70      7.78 o 
  12   3   7       41.93       47.04     10.17 o 
   0   4   7      107.25      142.11      3.18 o 
   1   4   7       97.52      125.62      3.21 o 
   2   4   7      955.85      950.50      7.47 o 
   3   4   7       39.65       37.67      3.22 o 
   4   4   7       93.28       89.58      4.77 o 
   5   4   7       22.58       22.38      5.79 o 
   6   4   7        6.23        7.22      5.54 o 
   7   4   7      369.69      419.54     10.57 o 
   8   4   7      286.12      286.82      8.98 o 
   9   4   7        9.62        4.14      6.44 o 
  10   4   7       40.70       37.64      7.35 o 
  11   4   7        0.15        0.29      8.35 o 
  12   4   7        0.36       -0.78     15.04 o 
   1   5   7       50.42       40.50      2.28 o 
   2   5   7       27.09       24.67      3.14 o 
   3   5   7       12.26       16.28      2.95 o 
   4   5   7        9.44        7.51      3.47 o 
   5   5   7       16.21       23.18      6.66 o 
   6   5   7       11.03        8.51      6.32 o 
   7   5   7      295.92      260.71     12.09 o 
   8   5   7      121.83      106.48      7.78 o 
   9   5   7       11.99        7.65      7.13 o 
  10   5   7       11.07       11.48      8.01 o 
  11   5   7       18.34       23.70      8.75 o 
  12   5   7        4.72       -2.62     13.05 o 
   0   6   7        0.76        6.37      5.04 o 
   1   6   7       16.71       15.29      3.86 o 
   2   6   7        7.72        7.49      3.83 o 
   3   6   7      113.19      105.21      4.84 o 
   4   6   7      205.13      202.19      7.80 o 
   5   6   7        3.61        5.69      5.85 o 
   6   6   7      715.14      729.41     18.60 o 
   7   6   7       96.64       97.57      9.12 o 
   8   6   7       26.04       23.70      7.12 o 
   9   6   7      140.66      130.86      9.95 o 
  10   6   7        3.83        1.81      8.41 o 
  11   6   7       15.71        6.88      9.41 o 
   1   7   7        0.44        7.33      4.01 o 
   2   7   7      291.57      295.14      7.00 o 
   3   7   7       43.78       41.68      5.43 o 
   4   7   7      296.18      287.08      7.94 o 
   5   7   7       46.14       36.43      5.49 o 
   6   7   7     1119.04     1119.78     20.61 o 
   7   7   7       27.05       18.19      8.65 o 
   8   7   7       31.19       31.75      8.56 o 
   9   7   7       78.40       65.68      9.70 o 
  10   7   7        0.06        8.45     13.39 o 
   0   8   7        3.95        2.00      6.27 o 
   1   8   7      171.53      165.20      5.99 o 
   2   8   7       14.61       13.97      5.56 o 
   3   8   7       88.67       86.69      6.48 o 
   4   8   7     1535.72     1595.96     17.09 o 
   5   8   7        0.13        7.91      7.99 o 
   6   8   7        6.91       11.77      8.06 o 
   7   8   7        9.50        8.09      7.59 o 
   8   8   7       16.05       14.33      7.89 o 
   9   8   7       11.26       -3.92     17.06 o 
   1   9   7       53.59       55.34      6.00 o 
   2   9   7       27.90       24.86      6.38 o 
   3   9   7       66.86       83.06      7.84 o 
   4   9   7      132.78      138.11      8.71 o 
   5   9   7       28.52       51.42     10.02 o 
   6   9   7        5.37       14.38      8.04 o 
   7   9   7       11.85       10.06     11.47 o 
   0  10   7       93.98      112.76     10.48 o 
   1  10   7      139.73      141.80      8.27 o 
   2  10   7      330.34      330.48     10.28 o 
   3  10   7       12.56       10.41      8.20 o 
   4  10   7      211.95      194.19     14.01 o 
   0   0   8     7322.11     7494.70     26.27 o 
   1   0   8     1457.40     1537.13      8.31 o 
   2   0   8      125.65      143.34      8.78 o 
   3   0   8     3243.36     3174.75     22.86 o 
   4   0   8    14437.17    16219.95     79.86 o 
   5   0   8     1310.45     1368.72     12.44 o 
   6   0   8      726.18      797.14      8.31 o 
   7   0   8       11.66        8.14      3.17 o 
   8   0   8      138.56      144.50     12.86 o 
   9   0   8      214.01      232.01     12.04 o 
  10   0   8       48.17       39.81      9.99 o 
  11   0   8       61.74       64.69     10.95 o 
  12   0   8      274.11      306.23     16.58 o 
  13   0   8       81.66       84.16     22.33 o 
   1   1   8     5162.96     5141.67     15.28 o 
   2   1   8        4.79        3.96      1.60 o 
   3   1   8      463.91      491.02      3.10 o 
   4   1   8       52.10       36.93      1.31 o 
   5   1   8      115.99      127.53      2.19 o 
   6   1   8     2432.28     2739.11     10.99 o 
   7   1   8        0.29        3.90      2.36 o 
   8   1   8      106.54      117.87      5.30 o 
   9   1   8        8.10        9.80      4.99 o 
  10   1   8        3.14        1.59      6.36 o 
  11   1   8        0.82        6.36      6.73 o 
  12   1   8       31.56       25.08      7.72 o 
  13   1   8       55.70       47.27     24.37 o 
   0   2   8     1553.83     1557.75      9.77 o 
   1   2   8      607.46      553.41      3.65 o 
   2   2   8     2662.96     2873.14     11.94 o 
   3   2   8      252.12      233.81      3.38 o 
   4   2   8       13.57       19.88      1.76 o 
   5   2   8       17.59       20.74      2.61 o 
   6   2   8      810.07      907.81      7.55 o 
   7   2   8      219.98      216.68      5.26 o 
   8   2   8       78.05       68.41      5.07 o 
   9   2   8       57.95       46.88      5.31 o 
  10   2   8      244.90      229.78      8.39 o 
  11   2   8      113.04      121.28      8.71 o 
  12   2   8        2.87        3.59      7.95 o 
  13   2   8        3.06        1.94     13.29 o 
   1   3   8        4.82        3.78      1.72 o 
   2   3   8      666.41      807.68      6.84 o 
   3   3   8        4.23        2.48      2.36 o 
   4   3   8      173.40      189.74      4.49 o 
   5   3   8       13.88       20.34      4.15 o 
   6   3   8      447.76      446.48      7.96 o 
   7   3   8       37.71       44.99      3.96 o 
   8   3   8        5.78        8.22      4.62 o 
   9   3   8      126.02      110.49      7.12 o 
  10   3   8      280.36      253.77      9.21 o 
  11   3   8        0.48        3.79      6.67 o 
  12   3   8       42.88       42.16      8.77 o 
  13   3   8        2.89        2.42     19.36 o 
   0   4   8       15.75       21.54      2.40 o 
   1   4   8        2.09        0.58      2.15 o 
   2   4   8       44.42       28.55      2.84 o 
   3   4   8        0.97        1.95      2.74 o 
   4   4   8        0.87        4.34      3.38 o 
   5   4   8       56.16       53.51      6.11 o 
   6   4   8       21.22       26.66      6.96 o 
   7   4   8      796.78      721.90     12.08 o 
   8   4   8      473.80      444.15     16.29 o 
   9   4   8       76.49       65.60      7.59 o 
  10   4   8       33.58       24.56      7.49 o 
  11   4   8        5.07        4.95      8.77 o 
  12   4   8        0.02        4.82     12.06 o 
   1   5   8        7.42        3.71      2.08 o 
   2   5   8      479.19      504.26      8.49 o 
   3   5   8       22.28       22.61      3.02 o 
   4   5   8       38.36       46.64      3.69 o 
   5   5   8      268.41      250.85      7.97 o 
   6   5   8       23.35       13.23      6.68 o 
   7   5   8      218.65      191.63     13.05 o 
   8   5   8       68.23       51.73      7.45 o 
   9   5   8      146.75      129.11      9.07 o 
  10   5   8        8.13       15.62      8.15 o 
  11   5   8       10.54       13.97      8.66 o 
  12   5   8        7.42        3.83     13.16 o 
   0   6   8      532.93      573.21     10.67 o 
   1   6   8       17.27       16.60      3.84 o 
   2   6   8       21.57       22.58      4.15 o 
   3   6   8      131.82      114.90      4.98 o 
   4   6   8       33.57       28.33      4.70 o 
   5   6   8      164.11      138.03      6.65 o 
   6   6   8        0.96       11.27      7.27 o 
   7   6   8        1.43        2.35      7.75 o 
   8   6   8       69.22       42.63      7.18 o 
   9   6   8       64.43       64.28      8.88 o 
  10   6   8       16.17       22.32      8.68 o 
  11   6   8        2.05       -2.01      9.52 o 
   1   7   8       11.08        8.99      4.35 o 
   2   7   8        0.00        1.40      4.53 o 
   3   7   8       27.32       26.25      5.36 o 
   4   7   8       10.43       16.34      5.21 o 
   5   7   8        9.35        9.26      5.30 o 
   6   7   8        2.45       16.44      7.14 o 
   7   7   8        0.13       -1.48      8.18 o 
   8   7   8       34.98       26.58      8.25 o 
   9   7   8       21.96       18.46      9.16 o 
  10   7   8        0.00       15.83     23.28 o 
   0   8   8      113.45      124.50      8.49 o 
   1   8   8        2.14        4.06      4.59 o 
   2   8   8       10.60       12.24      5.65 o 
   3   8   8       25.68       30.49      6.07 o 
   4   8   8      167.05      180.88      8.10 o 
   5   8   8      169.54      142.76      7.65 o 
   6   8   8       46.46       38.96      8.46 o 
   7   8   8       25.74       28.27      8.52 o 
   8   8   8        3.43       -0.02     12.84 o 
   9   8   8        0.57       -4.54     19.09 o 
   1   9   8        0.31        5.91      7.23 o 
   2   9   8      129.55      136.50      8.17 o 
   3   9   8       26.46       36.28      6.92 o 
   4   9   8        0.00        2.60      6.75 o 
   5   9   8      161.79      152.79     10.93 o 
   6   9   8       63.19       55.10      9.45 o 
   7   9   8       63.79       47.03     12.64 o 
   0  10   8       13.73       12.44      8.95 o 
   1  10   8       12.78       22.07      7.42 o 
   2  10   8       88.72       96.53      8.43 o 
   3  10   8       60.10       53.22      8.83 o 
   4  10   8        0.63       16.88     12.30 o 
   1   1   9      114.05      121.44      2.68 o 
   2   1   9     1250.52     1382.53      8.85 o 
   3   1   9     2305.56     2364.54      7.70 o 
   4   1   9        0.91        3.11      1.40 o 
   5   1   9     1642.82     1833.60     10.15 o 
   6   1   9     1096.97     1230.92      9.27 o 
   7   1   9      215.07      226.92      5.01 o 
   8   1   9       24.77       24.67      5.55 o 
   9   1   9        0.01       -0.78      4.90 o 
  10   1   9       69.32       75.43      7.49 o 
  11   1   9      115.06       99.83      8.66 o 
  12   1   9       51.04       42.58      8.36 o 
  13   1   9       11.20       13.61     13.68 o 
   0   2   9      723.00      803.38      7.58 o 
   1   2   9     1034.07     1044.83      5.58 o 
   2   2   9      336.49      339.31      5.21 o 
   3   2   9     3351.38     3642.83     11.82 o 
   4   2   9      522.84      718.56      5.21 o 
   5   2   9       62.53       46.22      2.18 o 
   6   2   9        3.55        8.22      2.30 o 
   7   2   9       18.18       19.71      3.24 o 
   8   2   9      161.34      122.88      7.57 o 
   9   2   9      401.55      370.69     10.84 o 
  10   2   9        0.48       -1.40      5.68 o 
  11   2   9        8.14       15.06      7.33 o 
  12   2   9      187.92      162.78     10.30 o 
  13   2   9        2.48       13.28     13.80 o 
   1   3   9      417.12      438.70      4.52 o 
   2   3   9      367.38      329.20      4.86 o 
   3   3   9       85.70       74.10      3.11 o 
   4   3   9      174.37      184.58      7.52 o 
   5   3   9      139.45      153.78      5.96 o 
   6   3   9      111.86      135.82      5.48 o 
   7   3   9       12.22        9.77      4.53 o 
   8   3   9       11.88       18.47      6.10 o 
   9   3   9       96.11       64.39      7.12 o 
  10   3   9       28.06       20.96      6.46 o 
  11   3   9       55.83       51.09      7.07 o 
  12   3   9       38.50       26.98      8.58 o 
  13   3   9       25.29       19.20     18.60 o 
   0   4   9     1824.19     1977.54     18.45 o 
   1   4   9       19.04       20.51      2.48 o 
   2   4   9       68.21       48.58      3.15 o 
   3   4   9       14.45       18.19      2.05 o 
   4   4   9      586.65      632.56      7.64 o 
   5   4   9       94.58       87.06      6.19 o 
   6   4   9       47.10       35.63      5.50 o 
   7   4   9        0.41        5.57      5.20 o 
   8   4   9      240.06      238.74     10.72 o 
   9   4   9       20.28       28.38      7.83 o 
  10   4   9       90.80       89.94      8.26 o 
  11   4   9       20.04       17.73      9.22 o 
  12   4   9       46.84       54.38      9.41 o 
   1   5   9      332.09      353.55      4.86 o 
   2   5   9      370.24      402.69      5.99 o 
   3   5   9        5.85        6.92      2.90 o 
   4   5   9       17.76       15.22      3.79 o 
   5   5   9        9.50        9.03      4.21 o 
   6   5   9      101.68       74.06      7.60 o 
   7   5   9       56.24       32.54      6.56 o 
   8   5   9      230.07      198.62     11.43 o 
   9   5   9        4.15        6.07      8.65 o 
  10   5   9      213.60      197.83     10.70 o 
  11   5   9        9.95        6.57      8.86 o 
  12   5   9        0.24        0.94     13.70 o 
   0   6   9      261.77      250.58      8.00 o 
   1   6   9       71.21       57.80      4.80 o 
   2   6   9       78.24       80.79      6.07 o 
   3   6   9       70.25       55.46      4.35 o 
   4   6   9      127.99      121.24      5.76 o 
   5   6   9       58.60       58.57      5.24 o 
   6   6   9       67.08       71.54      7.00 o 
   7   6   9        6.39        3.48      7.64 o 
   8   6   9        5.20        9.94      8.02 o 
   9   6   9       89.25      102.83      9.63 o 
  10   6   9        0.44        3.76      8.93 o 
  11   6   9        1.58       10.92     11.05 o 
   1   7   9       28.34       24.38      5.23 o 
   2   7   9       20.04       16.87      4.75 o 
   3   7   9      267.41      290.16      7.92 o 
   4   7   9        0.16        3.63      5.09 o 
   5   7   9       20.49       22.59      5.45 o 
   6   7   9      129.68      111.56      8.62 o 
   7   7   9        4.48        5.35      6.77 o 
   8   7   9        2.08       12.81     12.69 o 
   9   7   9        0.08        1.12      8.93 o 
  10   7   9       53.41       44.68     11.34 o 
   0   8   9       13.19       19.22      7.20 o 
   1   8   9      103.91       97.48      5.93 o 
   2   8   9       29.70       23.45      5.56 o 
   3   8   9       20.99       25.84      6.12 o 
   4   8   9      415.78      433.17     10.92 o 
   5   8   9       42.21       51.71      6.46 o 
   6   8   9       42.67       45.05      8.50 o 
   7   8   9        0.07        0.45      7.98 o 
   8   8   9       16.88       11.02     10.88 o 
   1   9   9       11.01        7.02      6.33 o 
   2   9   9      174.88      172.64      8.38 o 
   3   9   9        2.90        5.06      6.52 o 
   4   9   9        2.48        7.53      6.77 o 
   5   9   9        0.46        9.77      8.45 o 
   6   9   9       60.24       50.24      9.98 o 
   7   9   9        0.33        9.57     12.56 o 
   0  10   9      108.29      115.25     14.14 o 
   1  10   9        1.42       -0.60      6.89 o 
   2  10   9       28.33       35.87      8.07 o 
   3  10   9        1.05       -1.34      9.71 o 
   4  10   9       12.42        4.34     12.30 o 
   0   0  10    11861.14    11977.68    119.19 o 
   1   0  10       29.68       23.95      2.81 o 
   2   0  10       49.24       54.32      2.56 o 
   3   0  10      183.54      118.07      6.64 o 
   4   0  10       51.24       47.92      6.09 o 
   5   0  10       34.40       15.95      6.47 o 
   6   0  10      652.17      592.39     23.41 o 
   7   0  10        6.20        1.93      7.55 o 
   8   0  10       37.56       33.21      7.80 o 
   9   0  10        0.07        1.85      8.28 o 
  10   0  10      244.70      241.54     14.24 o 
  11   0  10        4.03       10.57      9.85 o 
  12   0  10      110.71       90.64     13.06 o 
  13   0  10       78.24       74.15     13.87 o 
   1   1  10      622.46      605.95      4.32 o 
   2   1  10      779.02      801.98      6.42 o 
   3   1  10      613.44      672.45      4.46 o 
   4   1  10      552.12      548.54      3.99 o 
   5   1  10        9.64       13.84      1.54 o 
   6   1  10      352.22      381.67      8.94 o 
   7   1  10      138.21      139.18      6.83 o 
   8   1  10        0.94        3.05      5.55 o 
   9   1  10       69.15       78.01      7.03 o 
  10   1  10      135.61      131.68      9.14 o 
  11   1  10       75.39       68.01      8.31 o 
  12   1  10       83.57       84.64      9.45 o 
  13   1  10       33.25       31.52     10.71 o 
   0   2  10      692.03      701.50      9.42 o 
   1   2  10      145.72      170.24      2.79 o 
   2   2  10      461.44      446.83      7.25 o 
   3   2  10      299.19      321.73      4.30 o 
   4   2  10     1749.17     1859.25     12.83 o 
   5   2  10      150.00      125.07      3.32 o 
   6   2  10       78.19       86.47      2.82 o 
   7   2  10       62.04       55.94      3.63 o 
   8   2  10        0.62        2.92      5.02 o 
   9   2  10       21.13       20.06      5.86 o 
  10   2  10       30.29       32.68      6.54 o 
  11   2  10       50.13       52.80      8.01 o 
  12   2  10       33.42       33.42      8.68 o 
  13   2  10        7.84       16.32     12.57 o 
   1   3  10      914.39      987.08      6.33 o 
   2   3  10      277.78      308.72      5.36 o 
   3   3  10       21.45       21.33      3.06 o 
   4   3  10      562.78      572.10      6.15 o 
   5   3  10       14.83       15.09      4.40 o 
   6   3  10       19.96       22.05      4.33 o 
   7   3  10       15.27       22.61      4.39 o 
   8   3  10      137.90      142.81      7.75 o 
   9   3  10      128.01      117.78      8.31 o 
  10   3  10       21.93       23.31      5.89 o 
  11   3  10        1.78        3.88      7.09 o 
  12   3  10        5.82        6.51      8.54 o 
  13   3  10       51.48       63.28     14.38 o 
   0   4  10      312.05      324.45      5.89 o 
   1   4  10     1781.16     1924.59      9.83 o 
   2   4  10     2615.54     2794.57     14.19 o 
   3   4  10      152.57      152.11      4.61 o 
   4   4  10       12.87        6.91      3.14 o 
   5   4  10       20.89       20.05      4.57 o 
   6   4  10      149.87      159.36      7.16 o 
   7   4  10        4.07        0.96      5.02 o 
   8   4  10      175.77      168.39     12.01 o 
   9   4  10       20.80       24.34      8.35 o 
  10   4  10        4.22        5.56      7.18 o 
  11   4  10      100.67      108.11     10.92 o 
  12   4  10       67.92       65.24     10.25 o 
   1   5  10      318.89      340.29      4.93 o 
   2   5  10      320.58      328.22      5.71 o 
   3   5  10      350.64      351.53      5.45 o 
   4   5  10      253.57      253.54      6.03 o 
   5   5  10       30.84       25.32      3.87 o 
   6   5  10      128.36      117.14      8.42 o 
   7   5  10        0.25       -0.62      6.01 o 
   8   5  10       10.45        6.83      8.59 o 
   9   5  10        6.17        5.24      8.62 o 
  10   5  10      107.49      109.31      9.62 o 
  11   5  10       14.38       12.20      9.11 o 
  12   5  10        2.25       -0.69     10.87 o 
   0   6  10      376.82      416.95      9.62 o 
   1   6  10      176.13      177.78      6.04 o 
   2   6  10      112.08      110.28      5.41 o 
   3   6  10       87.06       73.49      4.59 o 
   4   6  10      186.40      192.30      6.45 o 
   5   6  10       10.27       11.08      4.50 o 
   6   6  10        4.91       13.13      5.96 o 
   7   6  10        3.82        0.82      6.22 o 
   8   6  10      240.25      254.57     12.44 o 
   9   6  10       20.57       14.36      9.30 o 
  10   6  10       35.58       35.01      9.21 o 
  11   6  10        3.92        5.31     10.72 o 
   1   7  10      327.43      311.38      7.96 o 
   2   7  10      197.48      185.72      6.49 o 
   3   7  10       40.95       43.21      5.66 o 
   4   7  10        1.23        5.22      5.13 o 
   5   7  10       19.52       14.67      5.40 o 
   6   7  10       60.03       43.12      7.72 o 
   7   7  10       34.13       30.57      7.20 o 
   8   7  10        1.50        3.99     10.35 o 
   9   7  10       31.82       28.20     10.43 o 
  10   7  10       11.20       11.24     19.41 o 
   0   8  10      368.26      361.39     11.12 o 
   1   8  10        6.61        2.59      5.13 o 
   2   8  10        0.67        1.10      5.63 o 
   3   8  10      349.98      348.24      9.42 o 
   4   8  10       11.26       14.90      5.76 o 
   5   8  10       10.76       16.06      6.05 o 
   6   8  10       81.59       92.58      9.19 o 
   7   8  10        0.00       10.22      7.82 o 
   8   8  10       33.11       27.09     17.36 o 
   1   9  10       26.88       23.83      6.87 o 
   2   9  10        1.18        4.19      6.91 o 
   3   9  10       45.11       34.50      6.93 o 
   4   9  10       71.10       68.67      7.42 o 
   5   9  10       90.02       83.19      7.80 o 
   6   9  10       14.15       11.94     11.15 o 
   0  10  10        0.78       25.77     18.33 o 
   1  10  10       70.13       81.67      7.72 o 
   2  10  10      189.67      181.03     10.48 o 
   3  10  10        0.02       -1.90     10.03 o 
   4  10  10      120.53      101.15     14.97 o 
   1   1  11     1110.16     1221.16      8.03 o 
   2   1  11        1.12        2.92      1.55 o 
   3   1  11        5.43        5.66      1.11 o 
   4   1  11        0.01        2.11      2.03 o 
   5   1  11       65.66       86.10      2.44 o 
   6   1  11       97.12       93.08      3.49 o 
   7   1  11      340.16      354.82      9.18 o 
   8   1  11       42.08       38.05      5.92 o 
   9   1  11        2.46       10.35      6.00 o 
  10   1  11        1.48        8.43      6.39 o 
  11   1  11        0.28        4.63      7.82 o 
  12   1  11        0.61        3.78      8.25 o 
  13   1  11        0.32       -0.41      9.15 o 
   0   2  11     3172.64     3421.79     14.86 o 
   1   2  11      306.42      309.91      3.41 o 
   2   2  11       55.60       51.89      3.40 o 
   3   2  11      642.49      707.69      6.02 o 
   4   2  11      175.18      144.68      2.71 o 
   5   2  11        1.85        3.27      1.77 o 
   6   2  11        6.76        7.48      2.23 o 
   7   2  11        0.40        4.54      4.81 o 
   8   2  11        3.55        7.94      5.27 o 
   9   2  11      245.46      219.42      8.20 o 
  10   2  11       57.60       44.00      7.70 o 
  11   2  11       10.02        9.62      7.52 o 
  12   2  11        2.83        6.27      8.33 o 
  13   2  11       48.54       53.24     14.14 o 
   1   3  11        1.07        5.03      2.15 o 
   2   3  11     1035.99     1091.24     15.47 o 
   3   3  11     2975.70     3094.96     15.18 o 
   4   3  11      200.31      193.66      4.06 o 
   5   3  11        0.44        3.33      3.27 o 
   6   3  11       26.90       25.84      4.19 o 
   7   3  11      111.96       94.41      6.64 o 
   8   3  11        0.71        6.13      6.52 o 
   9   3  11       14.53       11.47      6.17 o 
  10   3  11        7.36        9.71      6.55 o 
  11   3  11        4.04        1.48      7.16 o 
  12   3  11        0.42        7.60      9.10 o 
  13   3  11        8.63       13.06     13.27 o 
   0   4  11      215.38      211.09      7.49 o 
   1   4  11      622.11      633.99      5.31 o 
   2   4  11      157.39      163.74      4.24 o 
   3   4  11       32.54       37.56      3.94 o 
   4   4  11        2.06        4.55      3.10 o 
   5   4  11      223.66      212.83      7.86 o 
   6   4  11      185.98      140.52      5.73 o 
   7   4  11      163.76      113.08      6.74 o 
   8   4  11        3.41        4.89      7.41 o 
   9   4  11        5.54        7.54      8.31 o 
  10   4  11        8.10       20.08      8.94 o 
  11   4  11       10.51       25.68      8.68 o 
  12   4  11       18.97       19.84     10.84 o 
   1   5  11       69.48       69.37      3.31 o 
   2   5  11      610.45      621.99      6.66 o 
   3   5  11       22.02       23.13      3.24 o 
   4   5  11       10.11        9.96      3.68 o 
   5   5  11      367.34      372.17      7.05 o 
   6   5  11       85.63       82.10      6.49 o 
   7   5  11       34.98       23.17      5.20 o 
   8   5  11       68.48       45.75      9.02 o 
   9   5  11        2.67       11.96      8.93 o 
  10   5  11        4.87       15.53      8.42 o 
  11   5  11      100.93      132.54     10.56 o 
   0   6  11     1151.13     1179.08     20.59 o 
   1   6  11      389.22      385.46      6.70 o 
   2   6  11        6.23        5.07      4.47 o 
   3   6  11       41.83       39.25      4.12 o 
   4   6  11      689.13      694.35      9.96 o 
   5   6  11       10.84       15.66      4.55 o 
   6   6  11       13.00        9.87      5.98 o 
   7   6  11        1.09        2.35      6.18 o 
   8   6  11       66.76       55.05     10.20 o 
   9   6  11       57.81       61.15     10.44 o 
  10   6  11       30.25       37.93      9.98 o 
  11   6  11       19.87       41.80     16.64 o 
   1   7  11       30.85       28.82      5.25 o 
   2   7  11      341.52      340.17      7.73 o 
   3   7  11       14.89        8.65      5.27 o 
   4   7  11       70.30       59.51      5.74 o 
   5   7  11      156.54      124.88      6.66 o 
   6   7  11       97.39       84.95      8.27 o 
   7   7  11        5.73        7.06      7.36 o 
   8   7  11       72.56       90.41     11.45 o 
   9   7  11      147.82      170.44     13.75 o 
  10   7  11        0.52        2.91     17.61 o 
   0   8  11       92.93      104.77     11.63 o 
   1   8  11      190.88      176.13      7.78 o 
   2   8  11       93.63       73.67      6.54 o 
   3   8  11        2.66        0.57      5.77 o 
   4   8  11       40.93       33.96      6.20 o 
   5   8  11       13.89        9.86      5.93 o 
   6   8  11        0.96        0.62      8.01 o 
   7   8  11       20.99       29.45     13.26 o 
   1   9  11       64.14       66.05      7.39 o 
   2   9  11        2.75        9.10      6.88 o 
   3   9  11       57.73       61.54      7.25 o 
   4   9  11        0.06        4.36      6.51 o 
   5   9  11       38.76       43.87      9.38 o 
   6   9  11       26.11       30.50     11.71 o 
   0  10  11       53.89       56.94     14.72 o 
   1  10  11      111.54      117.59      9.69 o 
   2  10  11        0.01        4.08      9.26 o 
   3  10  11       91.61       85.69     12.18 o 
   0   0  12     6303.87     6643.05     30.57 o 
   1   0  12     9166.33     9930.51     25.96 o 
   2   0  12     4778.88     4569.74     18.65 o 
   3   0  12        0.93       17.53      5.96 o 
   4   0  12      351.32      387.64     10.90 o 
   5   0  12      171.41      214.94     11.86 o 
   6   0  12      290.74      291.16     16.44 o 
   7   0  12       75.33       77.10      9.49 o 
   8   0  12       72.60       64.58      8.90 o 
   9   0  12        4.14        3.69      9.00 o 
  10   0  12      578.68      551.89     18.40 o 
  11   0  12      368.04      355.33     16.90 o 
  12   0  12        0.01       -0.72     11.65 o 
  13   0  12       49.27       53.55     13.87 o 
   1   1  12     2001.66     2291.48      8.69 o 
   2   1  12     1002.93     1004.73      6.80 o 
   3   1  12      148.43      169.39      3.62 o 
   4   1  12        0.98        2.35      1.92 o 
   5   1  12      332.26      282.85      4.22 o 
   6   1  12       97.20       96.65      6.13 o 
   7   1  12        8.76       19.30      5.65 o 
   8   1  12       35.74       32.15      6.12 o 
   9   1  12       17.66       13.11      6.23 o 
  10   1  12      111.16       86.12      8.17 o 
  11   1  12       13.04       15.13      7.89 o 
  12   1  12       26.76        8.34      8.64 o 
  13   1  12       14.13       15.27      9.87 o 
   0   2  12     9748.27    10000.22     26.15 o 
   1   2  12     1885.51     2041.26     10.11 o 
   2   2  12      455.15      527.35      5.53 o 
   3   2  12      326.38      390.28      6.67 o 
   4   2  12      821.63      828.79      5.91 o 
   5   2  12      131.57      141.94      3.30 o 
   6   2  12      137.35      137.07      3.80 o 
   7   2  12      114.26       91.52      5.93 o 
   8   2  12      349.35      316.40      8.62 o 
   9   2  12        1.46       10.10      8.10 o 
  10   2  12       55.29       50.51      7.93 o 
  11   2  12       46.41       46.46      8.14 o 
  12   2  12       87.12      129.73     10.32 o 
  13   2  12       28.15       21.73     11.44 o 
   1   3  12     2246.25     2476.43      9.85 o 
   2   3  12        6.44        7.60      3.58 o 
   3   3  12      684.01      756.23      7.97 o 
   4   3  12      157.74      184.34      5.06 o 
   5   3  12       89.79       85.86      4.29 o 
   6   3  12       16.91       12.25      3.49 o 
   7   3  12       57.61       49.83      6.45 o 
   8   3  12      296.37      262.74      9.55 o 
   9   3  12      343.67      322.51      9.79 o 
  10   3  12       11.90       10.48      6.98 o 
  11   3  12       13.68       18.62      8.33 o 
  12   3  12      255.29      337.00     13.27 o 
   0   4  12      412.60      391.47      6.84 o 
   1   4  12      225.34      230.99      4.48 o 
   2   4  12     1572.92     1675.19     14.33 o 
   3   4  12      449.90      484.79      6.93 o 
   4   4  12       34.90       38.52      3.45 o 
   5   4  12       30.11       31.63      3.42 o 
   6   4  12      212.32      195.01      6.38 o 
   7   4  12        5.70       11.12      7.20 o 
   8   4  12        8.51       11.58      7.97 o 
   9   4  12       10.74        4.59      7.95 o 
  10   4  12       29.60       47.11      8.51 o 
  11   4  12       88.35       92.64     10.29 o 
  12   4  12       10.18       21.48     10.71 o 
   1   5  12      182.11      177.55      4.28 o 
   2   5  12      184.01      170.06      4.32 o 
   3   5  12      198.79      188.49      7.45 o 
   4   5  12       12.97       12.74      3.71 o 
   5   5  12      208.35      198.56      5.82 o 
   6   5  12       75.17       59.27      6.09 o 
   7   5  12        4.09        4.65      7.62 o 
   8   5  12        4.67        7.82      7.91 o 
   9   5  12        8.90       11.66      8.76 o 
  10   5  12      143.37      221.91     13.75 o 
  11   5  12      139.27      169.69     13.15 o 
   0   6  12       28.70       42.26      8.54 o 
   1   6  12       71.35       73.70      4.47 o 
   2   6  12      180.94      176.02      5.33 o 
   3   6  12       77.90       71.31      4.68 o 
   4   6  12       42.03       46.21      5.10 o 
   5   6  12       30.07       21.15      4.63 o 
   6   6  12       47.43       43.16      6.30 o 
   7   6  12      131.12       98.19     10.73 o 
   8   6  12        9.79       18.00      9.93 o 
   9   6  12        6.47        4.56      9.98 o 
  10   6  12      161.19      239.79     12.78 o 
   1   7  12        7.91       10.94      5.01 o 
   2   7  12       28.34       27.91      5.55 o 
   3   7  12       31.62       34.23      5.61 o 
   4   7  12        7.08        9.45      5.02 o 
   5   7  12       27.40       32.07      5.37 o 
   6   7  12       42.64       30.89      7.57 o 
   7   7  12       14.35       12.00     12.83 o 
   8   7  12        5.13       11.56      9.99 o 
   9   7  12        4.86       11.86     11.98 o 
   0   8  12       93.85      109.01     12.25 o 
   1   8  12       25.94       23.58      6.09 o 
   2   8  12        0.19        2.63      6.84 o 
   3   8  12        1.73       -2.02      5.70 o 
   4   8  12      195.06      186.48      8.02 o 
   5   8  12       42.26       32.18      8.11 o 
   6   8  12       14.32       22.70      8.31 o 
   7   8  12        8.68       10.25     14.22 o 
   8   8  12      113.35      150.19     24.81 o 
   1   9  12      191.62      201.09     11.03 o 
   2   9  12       37.54       33.99      6.68 o 
   3   9  12        0.46        4.59      9.65 o 
   4   9  12        1.21        5.54      6.72 o 
   5   9  12       15.78        3.64      8.55 o 
   6   9  12        1.08        3.21     11.33 o 
   0  10  12       59.95       67.56     14.12 o 
   1  10  12       38.78       28.08     11.82 o 
   2  10  12       20.67       16.00     11.25 o 
   3  10  12      133.50      119.70     12.93 o 
   1   1  13     3570.09     4029.90     11.85 o 
   2   1  13      781.36      846.89      6.91 o 
   3   1  13      796.40      902.04      7.65 o 
   4   1  13      487.38      404.14      5.24 o 
   5   1  13       27.14       35.26      5.20 o 
   6   1  13      210.58      194.27      7.45 o 
   7   1  13        6.22        5.64      5.41 o 
   8   1  13       23.14       17.42      6.28 o 
   9   1  13      398.71      333.63     10.69 o 
  10   1  13      163.80      128.91     12.08 o 
  11   1  13       29.23       34.58      8.05 o 
  12   1  13        0.40        6.34      8.87 o 
  13   1  13       23.97       14.62     10.59 o 
   0   2  13      700.10      801.68      9.71 o 
   1   2  13     2279.70     2636.09     11.41 o 
   2   2  13      665.13      600.73      5.95 o 
   3   2  13      843.26      876.67     13.43 o 
   4   2  13       61.78       73.90      2.69 o 
   5   2  13        1.45        2.78      2.41 o 
   6   2  13       53.73       51.54      5.17 o 
   7   2  13      245.21      213.10      8.20 o 
   8   2  13       29.24       44.97      6.74 o 
   9   2  13       42.44       30.31      6.76 o 
  10   2  13        4.50        5.52      7.49 o 
  11   2  13      176.58      144.73     10.30 o 
  12   2  13      128.46      134.78     10.49 o 
  13   2  13        0.00       -1.95     10.65 o 
   1   3  13      483.82      506.97      5.10 o 
   2   3  13       82.49       99.08      4.68 o 
   3   3  13      109.65      105.73      5.66 o 
   4   3  13       69.45       75.98      3.07 o 
   5   3  13       70.55       66.60      4.15 o 
   6   3  13       41.81       50.23      4.21 o 
   7   3  13        7.72        2.42      5.58 o 
   8   3  13       22.46       18.76      6.13 o 
   9   3  13       21.51       16.82      6.43 o 
  10   3  13        4.67       15.31      6.78 o 
  11   3  13       19.63       19.08      8.73 o 
  12   3  13      162.17      198.15     12.21 o 
   0   4  13      117.59       95.48      5.83 o 
   1   4  13      226.58      276.69      4.48 o 
   2   4  13      489.56      506.83      8.46 o 
   3   4  13       38.01       36.97      3.64 o 
   4   4  13        2.22        5.38      3.20 o 
   5   4  13        0.50        1.78      3.02 o 
   6   4  13       36.89       36.51      4.62 o 
   7   4  13       28.07       23.91      7.34 o 
   8   4  13      125.68      113.66      9.58 o 
   9   4  13       48.15       59.08      9.73 o 
  10   4  13        9.55       25.10      8.34 o 
  11   4  13        2.18       10.08      8.64 o 
  12   4  13      153.56      236.32     17.69 o 
   1   5  13      154.67      150.75      4.77 o 
   2   5  13       72.72       75.05      3.65 o 
   3   5  13       19.13       20.12      3.99 o 
   4   5  13       36.90       32.94      3.76 o 
   5   5  13        6.58        5.52      3.91 o 
   6   5  13       48.93       41.99      5.27 o 
   7   5  13        3.58        4.43      8.33 o 
   8   5  13       15.92        8.22      7.78 o 
   9   5  13        0.04        4.71      8.72 o 
  10   5  13       46.28       55.20     11.22 o 
  11   5  13       28.39       48.37     11.99 o 
   0   6  13      642.85      691.80     51.57 o 
   1   6  13        3.55        3.70      4.34 o 
   2   6  13       46.12       45.21      4.29 o 
   3   6  13        0.23        3.31      3.91 o 
   4   6  13       36.70       28.77      4.70 o 
   5   6  13      182.22      165.32      6.29 o 
   6   6  13       27.40       31.07      6.34 o 
   7   6  13      171.15      167.09     11.38 o 
   8   6  13      122.93      160.70     12.27 o 
   9   6  13        1.23       -2.24     10.14 o 
  10   6  13      129.54      177.06     13.30 o 
   1   7  13        0.01       -1.33      5.96 o 
   2   7  13      141.13      145.19      6.86 o 
   3   7  13      213.45      222.48      7.54 o 
   4   7  13        0.38       -0.31      4.94 o 
   5   7  13      272.50      240.77      9.96 o 
   6   7  13       27.13       22.05      7.37 o 
   7   7  13        3.67        7.96     12.45 o 
   8   7  13       11.11       24.71     10.10 o 
   9   7  13       37.44       36.67     13.36 o 
   0   8  13      338.79      364.39     16.80 o 
   1   8  13       71.65       69.81      8.33 o 
   2   8  13        6.69       -1.63      6.04 o 
   3   8  13        0.25        2.70      5.77 o 
   4   8  13        3.71        7.40      5.86 o 
   5   8  13        0.17        2.07      7.51 o 
   6   8  13       15.10       19.30      8.18 o 
   7   8  13       63.98       55.26     15.13 o 
   1   9  13        1.83        8.52      8.72 o 
   2   9  13      134.78      147.74      9.50 o 
   3   9  13        1.24        2.14      7.37 o 
   4   9  13        4.54        1.34      6.91 o 
   5   9  13        0.11       -1.74     12.73 o 
   6   9  13        3.54        7.22     12.20 o 
   0  10  13       22.88       32.53     13.10 o 
   1  10  13      113.84      127.26     13.22 o 
   2  10  13        7.90       19.66     11.10 o 
   0   0  14    11515.74    12727.18     45.73 o 
   1   0  14      192.81      153.09      4.16 o 
   2   0  14        0.29        2.42      2.62 o 
   3   0  14     1790.25     1812.04      8.08 o 
   4   0  14       69.86       59.48      7.16 o 
   5   0  14       17.32       13.89      7.18 o 
   6   0  14       20.51       25.34      8.07 o 
   7   0  14      135.44      137.30     10.90 o 
   8   0  14      645.67      562.73     17.00 o 
   9   0  14        2.89       12.23      9.94 o 
  10   0  14       18.56       19.26     10.69 o 
  11   0  14       65.85       44.97     11.98 o 
  12   0  14       50.10       38.89     13.50 o 
  13   0  14        0.08        5.43     17.43 o 
   1   1  14      392.39      469.89      4.55 o 
   2   1  14     1356.50     1490.63      8.77 o 
   3   1  14      515.49      511.80      4.82 o 
   4   1  14      226.71      216.85      3.87 o 
   5   1  14      615.86      636.77     10.76 o 
   6   1  14       10.32        1.99      5.39 o 
   7   1  14       33.09       30.89      6.19 o 
   8   1  14       10.87       16.25      6.15 o 
   9   1  14        1.63        4.68      6.81 o 
  10   1  14      370.34      340.42     11.72 o 
  11   1  14        5.89       10.63      8.13 o 
  12   1  14      123.44      123.81     10.48 o 
  13   1  14       29.39       39.31     13.02 o 
   0   2  14       85.56       67.06      3.59 o 
   1   2  14      128.19      150.61      3.60 o 
   2   2  14     2104.17     2148.46     11.93 o 
   3   2  14       35.13       48.97      3.55 o 
   4   2  14       22.96       27.04      2.18 o 
   5   2  14        0.47        0.88      5.02 o 
   6   2  14       77.25       63.93      5.98 o 
   7   2  14       26.04       34.46      6.30 o 
   8   2  14       47.84       37.44      6.86 o 
   9   2  14      111.36       99.02      8.39 o 
  10   2  14       68.53       50.67      7.88 o 
  11   2  14      133.41      147.21     10.61 o 
  12   2  14       12.57       28.10      9.29 o 
  13   2  14       82.88       97.09     15.36 o 
   1   3  14      240.89      251.69      3.70 o 
   2   3  14       45.97       45.29      3.81 o 
   3   3  14      136.87      102.93      5.02 o 
   4   3  14      184.15      176.89      4.77 o 
   5   3  14      220.08      191.09      5.99 o 
   6   3  14       12.93        6.83      5.58 o 
   7   3  14        3.76        5.24      5.45 o 
   8   3  14        5.44        7.96      6.46 o 
   9   3  14        0.04        5.19      6.60 o 
  10   3  14        7.38        5.44      7.80 o 
  11   3  14        0.09       13.00      8.21 o 
  12   3  14       15.32       15.61     10.61 o 
   0   4  14       79.36       65.46      4.44 o 
   1   4  14       85.35       82.00      2.96 o 
   2   4  14       68.57       57.78      4.27 o 
   3   4  14      265.35      239.90      5.59 o 
   4   4  14      229.95      217.55      5.35 o 
   5   4  14      171.82      192.80      6.00 o 
   6   4  14       10.36       11.13      5.25 o 
   7   4  14        7.82        9.37      7.34 o 
   8   4  14        5.79        6.12      7.87 o 
   9   4  14      127.54      134.93      9.45 o 
  10   4  14        6.76        4.24      8.12 o 
  11   4  14      226.41      295.70     13.93 o 
  12   4  14      130.20      146.75     15.94 o 
   1   5  14       30.91       28.61      3.78 o 
   2   5  14        9.79        6.87      3.74 o 
   3   5  14      315.64      345.96      6.86 o 
   4   5  14       43.38       41.77      3.97 o 
   5   5  14       84.21       59.36      7.33 o 
   6   5  14        1.53        5.75      5.10 o 
   7   5  14        0.80        3.13      8.49 o 
   8   5  14        8.12       14.61      8.90 o 
   9   5  14       87.62       98.65     11.08 o 
  10   5  14       70.18       87.11      9.88 o 
  11   5  14        2.52        2.17     10.83 o 
   0   6  14      240.14      267.66     12.45 o 
   1   6  14      351.34      379.34      8.19 o 
   2   6  14       61.68       57.70      4.64 o 
   3   6  14      150.08      123.94      5.53 o 
   4   6  14        1.86        6.90      4.46 o 
   5   6  14       12.10       16.61      6.20 o 
   6   6  14        1.30        3.78      6.10 o 
   7   6  14      144.86      114.53     10.86 o 
   8   6  14       20.02       29.05      9.76 o 
   9   6  14        7.64       18.80     10.23 o 
  10   6  14       28.32       56.27     12.64 o 
   1   7  14      155.98      148.91      8.36 o 
   2   7  14        5.26       14.83      5.57 o 
   3   7  14       76.35       79.54      6.06 o 
   4   7  14       44.65       35.91      5.61 o 
   5   7  14        0.01       -2.99      7.17 o 
   6   7  14        7.73       13.67      6.80 o 
   7   7  14       67.14       68.69     14.54 o 
   8   7  14       21.44       17.87     10.72 o 
   9   7  14        2.23       -5.80     17.85 o 
   0   8  14      589.26      680.08     20.89 o 
   1   8  14        8.22       12.31      7.71 o 
   2   8  14       12.56       14.83      7.77 o 
   3   8  14        3.15        6.71      5.92 o 
   4   8  14        0.01        0.44      5.98 o 
   5   8  14       61.50       57.67      8.57 o 
   6   8  14       23.19       20.03     12.62 o 
   7   8  14       89.98      100.76     15.46 o 
   1   9  14      239.37      264.22     13.80 o 
   2   9  14      208.21      200.30     11.29 o 
   3   9  14      199.83      207.74      8.95 o 
   4   9  14        0.75        4.74     10.24 o 
   5   9  14        0.01       14.81     10.41 o 
   0  10  14        0.01        0.40     19.58 o 
   1  10  14      197.72      220.29     16.82 o 
   1   1  15       47.26       54.79      2.40 o 
   2   1  15        2.83        5.86      2.10 o 
   3   1  15      170.20      151.12      3.24 o 
   4   1  15      122.74      128.07      3.03 o 
   5   1  15       42.33       29.07      4.98 o 
   6   1  15      192.41      180.80      7.80 o 
   7   1  15      569.58      518.37     11.69 o 
   8   1  15       15.24       14.40      6.81 o 
   9   1  15        0.30       -1.19      6.96 o 
  10   1  15        0.02        8.79      7.69 o 
  11   1  15      118.57       92.75     10.44 o 
  12   1  15        4.25       11.12      8.88 o 
  13   1  15       26.08       15.31     13.25 o 
   0   2  15      603.17      636.84     11.43 o 
   1   2  15      221.05      240.20      4.07 o 
   2   2  15      322.54      329.25      4.98 o 
   3   2  15      203.71      197.28      5.77 o 
   4   2  15      294.56      284.25      5.85 o 
   5   2  15      167.96      151.06      7.09 o 
   6   2  15        2.49        4.30      5.66 o 
   7   2  15      170.94      159.31      7.84 o 
   8   2  15       45.06       42.76      7.03 o 
   9   2  15      203.11      197.07      9.66 o 
  10   2  15       49.64       38.27      8.07 o 
  11   2  15       17.76       20.64      8.48 o 
  12   2  15        1.99        3.81     10.37 o 
   1   3  15        7.90        3.12      2.11 o 
   2   3  15       96.25       78.08      5.32 o 
   3   3  15       21.81       27.71      3.65 o 
   4   3  15      119.92      112.25      3.96 o 
   5   3  15       60.66       48.94      6.20 o 
   6   3  15       11.44       13.37      6.13 o 
   7   3  15        5.74        4.46      5.84 o 
   8   3  15       38.10       34.99      6.50 o 
   9   3  15      302.04      281.80     10.90 o 
  10   3  15       15.63       17.96      8.07 o 
  11   3  15        1.64       13.32      9.14 o 
  12   3  15        5.66       22.18     10.96 o 
   0   4  15        3.88        6.57      3.34 o 
   1   4  15      310.74      311.22      4.47 o 
   2   4  15       70.01       69.71      4.50 o 
   3   4  15     1232.22     1260.62     13.69 o 
   4   4  15      548.20      524.12      8.86 o 
   5   4  15       10.01       15.10      4.23 o 
   6   4  15        0.50        7.02      6.60 o 
   7   4  15      200.93      174.62     10.44 o 
   8   4  15       17.73       20.70      7.35 o 
   9   4  15       52.80       46.39      8.13 o 
  10   4  15       22.09       26.50      8.60 o 
  11   4  15       63.88       65.07     11.49 o 
  12   4  15       15.58       17.56     19.84 o 
   1   5  15      315.29      317.11      6.32 o 
   2   5  15       63.50       60.42      4.73 o 
   3   5  15        0.14        9.70      5.13 o 
   4   5  15      146.54      147.68      5.00 o 
   5   5  15      907.40      931.29     13.58 o 
   6   5  15      118.68      101.24      9.70 o 
   7   5  15       21.92       22.97      8.63 o 
   8   5  15      115.11       93.61     12.53 o 
   9   5  15        0.10        5.32      9.17 o 
  10   5  15        2.55       18.23      9.42 o 
  11   5  15       59.56       75.73     12.75 o 
   0   6  15      579.36      570.88     16.39 o 
   1   6  15      980.31     1062.94     12.58 o 
   2   6  15      651.95      683.93     10.58 o 
   3   6  15       18.65       19.86      4.64 o 
   4   6  15       28.92       30.30      4.70 o 
   5   6  15        5.10        8.84      6.09 o 
   6   6  15      260.96      245.01     14.99 o 
   7   6  15       32.28       20.19      9.01 o 
   8   6  15        8.17       16.03     10.13 o 
   9   6  15        2.75        9.89     11.30 o 
  10   6  15      181.43      258.54     27.37 o 
   1   7  15        2.03       13.25      6.91 o 
   2   7  15      987.23     1055.71     18.79 o 
   3   7  15      249.04      239.05      7.58 o 
   4   7  15        1.58        7.41      5.26 o 
   5   7  15       62.70       54.72      7.85 o 
   6   7  15        5.35        0.53     12.22 o 
   7   7  15      188.20      183.36     13.25 o 
   8   7  15       25.81       47.29     11.44 o 
   0   8  15     2074.84     2343.05     37.32 o 
   1   8  15      241.57      253.46     10.58 o 
   2   8  15        2.29       13.14      7.37 o 
   3   8  15       49.36       34.25      6.32 o 
   4   8  15        4.97        5.60      8.08 o 
   5   8  15        1.89        6.56      7.73 o 
   6   8  15        0.29        2.56     13.98 o 
   1   9  15      367.20      363.65     13.03 o 
   2   9  15        0.86        0.94      8.04 o 
   3   9  15        0.47       12.97      8.46 o 
   4   9  15       26.61       24.54      8.62 o 
   5   9  15       49.06       50.10     12.68 o 
   0   0  16     6347.41     7095.81     36.84 o 
   1   0  16     1262.16     1329.05     14.71 o 
   2   0  16     1001.93      972.07      9.59 o 
   3   0  16      149.46      142.29      4.33 o 
   4   0  16      905.14      885.72     17.05 o 
   5   0  16     1997.79     1983.02     31.40 o 
   6   0  16       24.76       19.63      8.25 o 
   7   0  16       27.13       10.61      9.00 o 
   8   0  16      654.40      583.79     21.76 o 
   9   0  16      961.71      870.67     22.58 o 
  10   0  16       29.05       14.77     10.76 o 
  11   0  16      101.44       85.60     13.60 o 
  12   0  16        7.23        8.56     13.62 o 
   1   1  16      146.38      127.22      3.08 o 
   2   1  16      337.25      365.67      4.59 o 
   3   1  16        8.48       11.27      2.11 o 
   4   1  16      614.28      595.63      9.10 o 
   5   1  16       21.84        8.52      5.41 o 
   6   1  16        1.04        4.13      5.88 o 
   7   1  16      322.08      274.13      9.52 o 
   8   1  16       36.97       36.24      6.82 o 
   9   1  16        1.12        6.09      7.03 o 
  10   1  16      376.90      343.86     12.22 o 
  11   1  16       26.51       31.91      8.89 o 
  12   1  16       66.42       63.16      9.75 o 
   0   2  16       69.42       60.39      3.53 o 
   1   2  16        0.66        3.33      2.42 o 
   2   2  16     1950.42     2041.54     11.39 o 
   3   2  16      551.51      531.43      7.74 o 
   4   2  16      443.96      428.96      6.99 o 
   5   2  16      736.65      665.65     11.76 o 
   6   2  16        2.69        2.69      6.04 o 
   7   2  16       42.53       57.25      7.29 o 
   8   2  16      164.66      161.76      8.88 o 
   9   2  16      161.54      142.02      9.48 o 
  10   2  16       48.25       49.00      8.43 o 
  11   2  16       43.68       41.45      8.54 o 
  12   2  16        3.09        3.92     11.02 o 
   1   3  16        0.03        1.63      2.21 o 
   2   3  16      211.10      178.74      4.32 o 
   3   3  16      207.56      186.39      5.57 o 
   4   3  16       44.80       41.18      3.57 o 
   5   3  16      266.32      242.77      8.52 o 
   6   3  16      485.71      533.89     11.77 o 
   7   3  16      355.67      299.69     11.78 o 
   8   3  16       31.40       34.28      7.03 o 
   9   3  16        0.29        9.08      7.66 o 
  10   3  16       47.43       53.01      8.86 o 
  11   3  16      279.42      283.46     12.81 o 
  12   3  16       80.82       86.50     12.70 o 
   0   4  16       94.11       94.23      4.65 o 
   1   4  16       51.74       40.43      2.63 o 
   2   4  16     1299.67     1366.83     12.67 o 
   3   4  16      990.76      956.02     18.69 o 
   4   4  16      242.10      244.66      6.34 o 
   5   4  16      154.76      154.11      9.78 o 
   6   4  16      134.44      121.91      8.32 o 
   7   4  16       11.42       13.57      7.09 o 
   8   4  16      105.17       93.78      8.85 o 
   9   4  16       47.95       41.32      8.83 o 
  10   4  16        3.33        4.84      9.86 o 
  11   4  16        1.71        3.45     10.59 o 
   1   5  16      246.04      240.29      6.45 o 
   2   5  16       51.51       46.02      4.77 o 
   3   5  16     1805.37     1840.65     15.40 o 
   4   5  16      753.04      783.06     12.29 o 
   5   5  16       25.75       26.99      5.74 o 
   6   5  16       86.06       73.77      9.33 o 
   7   5  16       19.75       24.29      9.45 o 
   8   5  16      206.96      210.56     13.02 o 
   9   5  16       10.77       13.27      9.08 o 
  10   5  16       56.55       51.94     10.12 o 
  11   5  16      186.53      244.48     27.28 o 
   0   6  16     1265.25     1324.31     17.81 o 
   1   6  16      527.97      552.42      9.90 o 
   2   6  16      276.90      284.99      8.98 o 
   3   6  16      318.56      313.63     10.68 o 
   4   6  16       54.84       41.20      5.63 o 
   5   6  16       16.63       12.19      6.33 o 
   6   6  16        8.78        8.01      9.32 o 
   7   6  16       33.73       37.71     10.73 o 
   8   6  16      303.57      305.53     14.53 o 
   9   6  16        5.26        8.63      9.84 o 
  10   6  16       77.54       90.52     20.76 o 
   1   7  16      726.18      790.83     14.33 o 
   2   7  16      302.95      305.60     12.05 o 
   3   7  16        9.16        3.96      6.46 o 
   4   7  16        0.93        2.70      6.51 o 
   5   7  16       32.82       33.19      7.31 o 
   6   7  16       32.05       27.96     13.06 o 
   7   7  16       12.56       17.60     10.53 o 
   8   7  16       19.08       20.87     11.64 o 
   0   8  16       52.72       59.07     12.17 o 
   1   8  16      554.31      545.93     15.96 o 
   2   8  16       30.50       37.17      7.72 o 
   3   8  16        6.53       11.87      7.45 o 
   4   8  16        5.30       14.62      7.75 o 
   5   8  16        1.74       13.23      7.80 o 
   6   8  16       15.85        8.04     13.40 o 
   1   9  16        9.77       20.01     10.37 o 
   2   9  16      133.41      103.98     10.00 o 
   3   9  16       18.72       30.27     13.85 o 
   4   9  16       21.59       22.64     21.23 o 
   5   9  16        0.95        9.25     12.44 o 
   1   1  17       21.76       19.33      2.35 o 
   2   1  17        7.57       14.61      2.31 o 
   3   1  17       49.31       35.35      2.56 o 
   4   1  17      109.01      101.67      3.72 o 
   5   1  17       24.39       17.06      6.07 o 
   6   1  17      949.73     1047.61     15.04 o 
   7   1  17     2152.17     2077.66     21.47 o 
   8   1  17      278.08      276.82     10.37 o 
   9   1  17      450.85      389.25     11.75 o 
  10   1  17      214.13      155.28      9.88 o 
  11   1  17        1.79        6.35      9.31 o 
  12   1  17        7.82        5.83      9.05 o 
   0   2  17      791.52      809.22      8.50 o 
   1   2  17       58.35       41.63      2.78 o 
   2   2  17     1696.62     1787.78     10.37 o 
   3   2  17      804.37      761.03     14.06 o 
   4   2  17     2638.14     2602.54     23.58 o 
   5   2  17      397.73      350.11      9.64 o 
   6   2  17     1027.41      990.55     14.94 o 
   7   2  17      764.29      668.40     13.22 o 
   8   2  17      200.34      162.89      9.08 o 
   9   2  17      120.08       91.08      8.55 o 
  10   2  17       31.84       22.36      7.86 o 
  11   2  17        4.00        6.48      8.84 o 
  12   2  17       46.57       59.55     12.51 o 
   1   3  17       49.86       48.63      2.75 o 
   2   3  17      159.60      150.14      4.08 o 
   3   3  17      158.04      128.51      5.02 o 
   4   3  17     1186.12     1313.22     17.93 o 
   5   3  17     3823.00     3768.10     30.70 o 
   6   3  17      161.99      142.21      9.13 o 
   7   3  17      495.05      465.82     17.31 o 
   8   3  17      898.53      807.63     18.38 o 
   9   3  17      118.65      121.84      9.71 o 
  10   3  17      127.85      134.27     10.22 o 
  11   3  17        0.74        9.35      8.94 o 
  12   3  17      216.88      223.45     18.50 o 
   0   4  17      573.55      604.91      8.65 o 
   1   4  17      239.95      214.93      4.86 o 
   2   4  17     1864.24     1936.88     16.48 o 
   3   4  17      678.51      687.79      9.83 o 
   4   4  17      302.51      288.51      8.96 o 
   5   4  17     1091.62      993.98     16.45 o 
   6   4  17      193.86      173.41      9.04 o 
   7   4  17      156.93      166.00      9.27 o 
   8   4  17       99.08      112.57     11.71 o 
   9   4  17      164.31      140.50     11.53 o 
  10   4  17      186.61      195.59     13.08 o 
  11   4  17        7.51       22.54     13.91 o 
   1   5  17       65.89       53.27      3.80 o 
   2   5  17      296.46      259.57      7.00 o 
   3   5  17      583.18      571.23      9.44 o 
   4   5  17        3.71       10.46      7.30 o 
   5   5  17        0.79        4.14      6.40 o 
   6   5  17       28.04       17.34      8.41 o 
   7   5  17       15.46       20.31      7.85 o 
   8   5  17        5.26        9.46      8.20 o 
   9   5  17       86.60       78.43      9.55 o 
  10   5  17       32.07       30.30      9.82 o 
   0   6  17      197.11      200.04     13.18 o 
   1   6  17       58.51       47.12      6.26 o 
   2   6  17       42.73       37.19      5.99 o 
   3   6  17      269.56      247.68      8.68 o 
   4   6  17       16.93       19.85      7.52 o 
   5   6  17       71.47       47.66      6.64 o 
   6   6  17        0.10        6.56      9.54 o 
   7   6  17       16.41       24.78      9.95 o 
   8   6  17       13.23       21.51     10.74 o 
   9   6  17       49.59       65.82     10.23 o 
   1   7  17       65.21       59.93      7.45 o 
   2   7  17        3.97        1.36      7.94 o 
   3   7  17       25.99       15.06      6.65 o 
   4   7  17       48.18       46.04     11.83 o 
   5   7  17        0.08        4.76      7.20 o 
   6   7  17       26.27       23.42     13.05 o 
   7   7  17       99.32       81.70     11.55 o 
   8   7  17        7.64       17.71     13.84 o 
   0   8  17       47.96       49.38     12.30 o 
   1   8  17      111.31      127.17     11.04 o 
   2   8  17      104.59      100.24     10.93 o 
   3   8  17       10.91       13.55      7.49 o 
   4   8  17        1.43        9.08     13.36 o 
   5   8  17        1.06       17.70     13.73 o 
   6   8  17       17.71       22.14     13.65 o 
   1   9  17      111.90      111.90     11.84 o 
   2   9  17        0.32        0.95      8.54 o 
   3   9  17       53.57       39.62     17.86 o 
   4   9  17        0.79       -4.14     22.83 o 
   0   0  18      900.51      933.95     15.04 o 
   1   0  18      313.81      292.96      6.57 o 
   2   0  18        1.45        3.34      3.16 o 
   3   0  18     1022.89      998.88     11.72 o 
   4   0  18     3019.22     3048.51     75.94 o 
   5   0  18     1445.68     1350.65     51.13 o 
   6   0  18     4000.66     4093.46    103.17 o 
   7   0  18       83.15       74.22     11.09 o 
   8   0  18      274.04      303.98     14.56 o 
   9   0  18      421.30      402.74     29.95 o 
  10   0  18        1.37       -0.03     11.99 o 
  11   0  18       26.49       28.44     11.93 o 
  12   0  18        2.18       -1.73     13.89 o 
   1   1  18      357.73      322.56      4.53 o 
   2   1  18      214.26      207.09      3.85 o 
   3   1  18       38.58       35.34      2.84 o 
   4   1  18      307.56      273.52      8.15 o 
   5   1  18       93.67       83.23      6.72 o 
   6   1  18     1293.79     1353.62     17.25 o 
   7   1  18      375.88      392.09     11.14 o 
   8   1  18      785.31      742.58     16.60 o 
   9   1  18       54.52       56.62      8.50 o 
  10   1  18       10.89        8.80      7.60 o 
  11   1  18        9.67       16.75      8.20 o 
  12   1  18       12.36       11.34     10.81 o 
   0   2  18        1.03        9.86      3.26 o 
   1   2  18      524.08      524.70      5.67 o 
   2   2  18      216.57      212.57      4.04 o 
   3   2  18      394.01      396.67      6.74 o 
   4   2  18      936.19      876.26     14.86 o 
   5   2  18      855.56      764.00     13.14 o 
   6   2  18        0.35       11.40      6.41 o 
   7   2  18       51.58       38.83      6.91 o 
   8   2  18       44.32       66.55      7.74 o 
   9   2  18       58.68       42.25      8.25 o 
  10   2  18        0.40       -0.66      8.71 o 
  11   2  18       27.20       25.18      9.75 o 
  12   2  18       76.64       89.10     15.10 o 
   1   3  18       54.95       47.36      3.33 o 
   2   3  18       14.87       15.53      3.00 o 
   3   3  18      233.95      201.31      5.88 o 
   4   3  18       82.62       56.03      7.03 o 
   5   3  18        1.58       17.58      7.57 o 
   6   3  18       17.40        7.18      7.42 o 
   7   3  18      403.10      306.46     14.92 o 
   8   3  18      328.12      297.18     17.51 o 
   9   3  18       14.20       14.49      8.31 o 
  10   3  18        7.34       10.15      8.63 o 
  11   3  18       79.85       97.71     10.74 o 
   0   4  18       29.34       30.65      4.07 o 
   1   4  18       96.77       92.34      4.01 o 
   2   4  18        6.95       11.90      4.08 o 
   3   4  18      495.30      462.40      8.18 o 
   4   4  18      289.47      273.04      7.97 o 
   5   4  18        0.07        2.77      6.73 o 
   6   4  18       97.20       64.27      7.91 o 
   7   4  18        7.09       21.41      8.68 o 
   8   4  18       12.35       17.09      9.79 o 
   9   4  18       21.39       31.27      9.35 o 
  10   4  18       12.40       18.65     10.10 o 
  11   4  18       50.84       38.34     13.50 o 
   1   5  18       24.09       18.96      3.45 o 
   2   5  18        1.73        4.88      4.00 o 
   3   5  18       14.55       10.94      4.18 o 
   4   5  18       27.44       25.33      6.04 o 
   5   5  18        4.40        6.48      6.10 o 
   6   5  18      803.24      727.02     14.96 o 
   7   5  18       86.20       68.51      8.83 o 
   8   5  18       85.24      109.43     10.24 o 
   9   5  18       64.77       52.58      9.54 o 
  10   5  18      102.28      100.53     13.00 o 
   0   6  18      237.87      259.95     11.95 o 
   1   6  18        0.03        2.71      5.67 o 
   2   6  18        0.23        1.57      5.61 o 
   3   6  18       51.98       54.17      6.60 o 
   4   6  18      339.34      301.92     11.90 o 
   5   6  18       10.18       10.64     11.44 o 
   6   6  18        3.28        6.33      9.52 o 
   7   6  18       92.56       85.01     11.71 o 
   8   6  18       91.73       96.29      9.92 o 
   9   6  18       61.27       74.84     10.53 o 
   1   7  18       70.56       65.38      8.86 o 
   2   7  18       15.75       13.33      7.92 o 
   3   7  18       95.18       95.82      7.84 o 
   4   7  18       19.20       20.70     10.90 o 
   5   7  18      146.42      129.35     13.66 o 
   6   7  18        0.00        3.63     10.81 o 
   7   7  18       27.60       36.78     10.51 o 
   0   8  18      136.07      127.41     13.53 o 
   1   8  18        5.44       13.98      8.60 o 
   2   8  18        8.70       10.21      8.95 o 
   3   8  18       53.19       66.56     25.65 o 
   4   8  18       20.89       13.69     12.32 o 
   5   8  18       46.33       46.05     13.94 o 
   1   9  18       74.96       81.32     11.48 o 
   2   9  18        6.32        7.14      8.71 o 
   3   9  18        0.32       14.01     21.45 o 
   1   1  19       10.30        8.25      2.57 o 
   2   1  19        9.46        8.80      2.55 o 
   3   1  19      132.47      138.13      3.90 o 
   4   1  19      396.66      371.67     11.14 o 
   5   1  19       65.87       73.20      6.50 o 
   6   1  19        6.46        7.64      6.48 o 
   7   1  19      315.48      312.63     10.39 o 
   8   1  19      173.23      169.57      9.86 o 
   9   1  19       17.46       12.64      7.30 o 
  10   1  19        3.30        6.25      8.12 o 
  11   1  19       30.70       27.59      9.25 o 
  12   1  19        6.10       -7.06     13.80 o 
   0   2  19      591.92      569.24     10.53 o 
   1   2  19       38.01       33.11      2.89 o 
   2   2  19       18.42       15.83      2.69 o 
   3   2  19       45.76       50.05      3.55 o 
   4   2  19      436.48      406.55     11.31 o 
   5   2  19       32.85       28.86      8.12 o 
   6   2  19      252.22      214.36      9.17 o 
   7   2  19      193.19      199.38      8.99 o 
   8   2  19       36.32       35.37      7.61 o 
   9   2  19      279.48      273.96     11.09 o 
  10   2  19       84.02       77.25      9.41 o 
  11   2  19       26.81       27.77      9.44 o 
   1   3  19       86.84       85.11      3.68 o 
   2   3  19       43.81       34.30      3.34 o 
   3   3  19        4.71        4.07      4.08 o 
   4   3  19       87.48       95.22      6.83 o 
   5   3  19      417.52      387.30     15.46 o 
   6   3  19      419.69      450.78     13.55 o 
   7   3  19      120.97      135.89     13.70 o 
   8   3  19       15.37       23.74      8.76 o 
   9   3  19      117.65      115.84     11.00 o 
  10   3  19       27.30       22.26      8.94 o 
  11   3  19        4.78        6.01      9.77 o 
   0   4  19      147.13      142.20      7.09 o 
   1   4  19        0.02        0.73      3.18 o 
   2   4  19      499.93      515.62      8.53 o 
   3   4  19      916.20      903.55     14.60 o 
   4   4  19        0.71        1.70      5.83 o 
   5   4  19      169.97      185.16     10.08 o 
   6   4  19     1123.75     1104.48     19.82 o 
   7   4  19      315.94      315.16     13.10 o 
   8   4  19        9.87       21.19      9.88 o 
   9   4  19       31.51       28.27     10.06 o 
  10   4  19       83.15       93.93     12.63 o 
   1   5  19       28.01       26.51      4.09 o 
   2   5  19       58.48       62.49      5.12 o 
   3   5  19      251.33      239.09      6.61 o 
   4   5  19       21.38       30.06      6.12 o 
   5   5  19      757.08      742.31     15.84 o 
   6   5  19       18.62       19.71      7.53 o 
   7   5  19      110.46      124.93      9.69 o 
   8   5  19      547.53      525.39     14.77 o 
   9   5  19        2.46        7.28     10.73 o 
  10   5  19       52.88       54.86     14.81 o 
   0   6  19      507.45      559.19     15.82 o 
   1   6  19      279.49      265.68     15.22 o 
   2   6  19       24.92       13.57      5.94 o 
   3   6  19       28.12       40.06      7.58 o 
   4   6  19      567.34      554.58     14.87 o 
   5   6  19       18.66       18.26      8.95 o 
   6   6  19        2.37        4.98      7.89 o 
   7   6  19      125.21      126.02     10.36 o 
   8   6  19      202.91      193.71     11.62 o 
   9   6  19      123.16      104.58     16.50 o 
   1   7  19      143.15      120.90      9.99 o 
   2   7  19       22.43       22.40      8.63 o 
   3   7  19      151.08      156.72     14.62 o 
   4   7  19        0.78        6.88     11.82 o 
   5   7  19        0.38        1.61     12.49 o 
   6   7  19      145.60      126.46     12.63 o 
   7   7  19      180.92      179.83     14.15 o 
   8   7  19      123.13      174.02     23.41 o 
   0   8  19       28.05       21.75     11.61 o 
   1   8  19       78.00       73.60     13.42 o 
   2   8  19      233.42      234.79     13.12 o 
   3   8  19       18.69       14.97     13.29 o 
   4   8  19       40.59       64.91     19.98 o 
   5   8  19       19.13       28.38     14.14 o 
   1   9  19       14.69       19.44     10.58 o 
   2   9  19        2.16        9.19     17.19 o 
   3   9  19        0.70       -0.56     22.25 o 
   0   0  20      209.20      207.52      8.82 o 
   1   0  20        1.48        6.39      3.72 o 
   2   0  20     2253.80     2091.04     14.42 o 
   3   0  20     3149.37     2991.89     18.77 o 
   4   0  20     1213.11     1170.16     21.22 o 
   5   0  20      992.25      990.69     21.17 o 
   6   0  20      300.03      302.30     14.44 o 
   7   0  20      236.42      207.15     16.69 o 
   8   0  20       33.70       28.62     11.24 o 
   9   0  20        0.16       -2.15     11.76 o 
  10   0  20      104.16      126.56     14.06 o 
  11   0  20        2.54        9.74     12.91 o 
   1   1  20      203.93      191.80      4.09 o 
   2   1  20        0.73        3.32      2.65 o 
   3   1  20       15.23       13.93      3.04 o 
   4   1  20        4.47       11.56      5.84 o 
   5   1  20      833.59      824.42     13.85 o 
   6   1  20     1449.08     1468.20     18.42 o 
   7   1  20       43.62       55.08      8.14 o 
   8   1  20       41.42       27.58      7.80 o 
   9   1  20        0.16        2.58      7.85 o 
  10   1  20        1.60        4.11      8.00 o 
  11   1  20        0.04        8.50      9.59 o 
   0   2  20      907.86      871.12     15.49 o 
   1   2  20        6.82        6.11      2.81 o 
   2   2  20       41.63       36.89      3.08 o 
   3   2  20      245.02      223.47      4.95 o 
   4   2  20     2165.26     2247.87     23.36 o 
   5   2  20      593.92      615.45     14.43 o 
   6   2  20      567.13      594.49     12.79 o 
   7   2  20       38.37       38.58      7.09 o 
   8   2  20        1.23        4.64      7.32 o 
   9   2  20        4.05       10.25      8.06 o 
  10   2  20        3.22       11.41      9.34 o 
  11   2  20        6.66        8.61     10.10 o 
   1   3  20        2.98        2.38      3.12 o 
   2   3  20      247.64      237.11      5.21 o 
   3   3  20      511.00      514.21      9.86 o 
   4   3  20        7.38        6.65      5.57 o 
   5   3  20     1302.18     1319.98     19.67 o 
   6   3  20        8.38        6.56      7.95 o 
   7   3  20       57.48       45.58      9.09 o 
   8   3  20      684.55      690.42     17.48 o 
   9   3  20      138.92      135.17     11.43 o 
  10   3  20       14.10       19.99     10.46 o 
  11   3  20        2.07       -1.48     14.24 o 
   0   4  20      663.57      621.69     12.14 o 
   1   4  20        0.59        1.37      3.39 o 
   2   4  20      418.46      431.98      7.54 o 
   3   4  20        0.09        7.70      4.75 o 
   4   4  20      145.67      114.51      7.40 o 
   5   4  20        0.00        4.98      5.99 o 
   6   4  20      150.42      144.28     10.37 o 
   7   4  20      423.02      454.64     14.75 o 
   8   4  20      295.64      264.12     13.07 o 
   9   4  20       49.03       55.16     10.89 o 
  10   4  20       56.05       68.47     11.85 o 
   1   5  20      612.56      663.20      9.05 o 
   2   5  20       42.84       48.70      4.88 o 
   3   5  20       48.64       39.40      5.89 o 
   4   5  20        4.27        9.95      5.20 o 
   5   5  20       59.42       68.57      7.40 o 
   6   5  20      105.43       89.18      8.66 o 
   7   5  20      688.06      770.26     18.61 o 
   8   5  20      194.57      182.77     12.44 o 
   9   5  20        3.50        8.26     10.33 o 
   0   6  20      176.58      179.12     11.22 o 
   1   6  20       66.79       68.74      7.52 o 
   2   6  20       72.02       68.39      7.74 o 
   3   6  20       94.77       70.60      8.81 o 
   4   6  20       81.67       77.12      7.92 o 
   5   6  20        3.73        8.33      7.34 o 
   6   6  20      367.45      399.18     13.29 o 
   7   6  20        0.10       13.14      9.29 o 
   8   6  20        0.97       10.83      9.61 o 
   9   6  20        3.11       -3.73     19.96 o 
   1   7  20        0.34       11.53      9.77 o 
   2   7  20       23.19       15.81      8.37 o 
   3   7  20        0.75        4.29     11.12 o 
   4   7  20       97.16       85.66     12.60 o 
   5   7  20       13.47       27.95     12.83 o 
   6   7  20      168.18      163.31     10.86 o 
   7   7  20      136.43      161.04     11.67 o 
   8   7  20       13.84       23.64     19.76 o 
   0   8  20       21.00       34.04     15.55 o 
   1   8  20       15.92       25.01      9.08 o 
   2   8  20        0.09        2.41     12.20 o 
   3   8  20      111.28      107.78     25.69 o 
   4   8  20      164.38      168.67     15.90 o 
   5   8  20       34.64       51.39     14.67 o 
   1   9  20      209.45      206.36     13.74 o 
   2   9  20       14.92       10.26     14.49 o 
   3   9  20       31.23       22.20     23.61 o 
   1   1  21      189.10      192.18      4.60 o 
   2   1  21        7.47       15.13      3.09 o 
   3   1  21     1754.98     1776.42     13.06 o 
   4   1  21     2221.64     2136.90     20.03 o 
   5   1  21     2474.92     2493.89     22.74 o 
   6   1  21     1298.91     1310.66     22.07 o 
   7   1  21      329.54      295.55     10.60 o 
   8   1  21      327.60      284.43     11.27 o 
   9   1  21       48.91       38.32      8.81 o 
  10   1  21      193.34      187.12     11.19 o 
  11   1  21       29.13       47.00     10.09 o 
   0   2  21      317.59      300.21      7.80 o 
   1   2  21      325.40      309.04      5.12 o 
   2   2  21     1203.06     1141.52      8.79 o 
   3   2  21     1056.73     1086.30     10.83 o 
   4   2  21      246.25      231.82      8.68 o 
   5   2  21     1293.97     1315.28     19.93 o 
   6   2  21       77.53       68.80      8.67 o 
   7   2  21     1129.20     1113.25     23.14 o 
   8   2  21       77.02       78.49      8.65 o 
   9   2  21       15.84       16.00      7.75 o 
  10   2  21       56.54       75.92     10.30 o 
  11   2  21       31.19       46.01     10.70 o 
   1   3  21      491.67      478.71      6.24 o 
   2   3  21      278.88      237.25      5.28 o 
   3   3  21      481.34      444.99      9.60 o 
   4   3  21        2.84       -1.06      5.97 o 
   5   3  21     1234.68     1273.77     19.81 o 
   6   3  21      198.36      153.85     10.43 o 
   7   3  21      600.90      627.83     27.62 o 
   8   3  21      230.98      231.85     12.73 o 
   9   3  21       10.71       22.06      9.29 o 
  10   3  21      260.27      285.12     14.26 o 
   0   4  21        0.71       12.66      5.79 o 
   1   4  21      189.36      187.43      6.11 o 
   2   4  21        0.30        4.22      4.06 o 
   3   4  21      157.30      145.08      6.56 o 
   4   4  21      102.94       88.89      7.00 o 
   5   4  21      125.06      134.25      8.17 o 
   6   4  21        0.72        7.34      7.88 o 
   7   4  21      204.13      195.12     11.53 o 
   8   4  21      113.17      161.28     11.63 o 
   9   4  21      153.22      182.81     13.75 o 
  10   4  21       15.22       22.48     11.90 o 
   1   5  21       19.85       26.22      4.94 o 
   2   5  21      137.60      124.71      6.80 o 
   3   5  21        0.08       -0.40      4.79 o 
   4   5  21        0.60        0.21      5.15 o 
   5   5  21        5.61        5.03      6.81 o 
   6   5  21      149.08      142.84      9.47 o 
   7   5  21        0.36       14.36      9.11 o 
   8   5  21      153.14      181.87     12.99 o 
   9   5  21       28.91        6.48     10.60 o 
   0   6  21       26.19        9.08      8.30 o 
   1   6  21      167.33      166.94      9.35 o 
   2   6  21       66.96       59.64      8.86 o 
   3   6  21      126.79      103.16     10.79 o 
   4   6  21       45.20       36.15      7.80 o 
   5   6  21      113.80      123.26     10.63 o 
   6   6  21       24.59       38.69      9.91 o 
   7   6  21       60.55       54.28     11.29 o 
   8   6  21        0.07        8.72     11.90 o 
   1   7  21      544.48      600.72     19.02 o 
   2   7  21       63.04       67.99     18.12 o 
   3   7  21        1.84       10.43     11.83 o 
   4   7  21       49.74       71.90     13.73 o 
   5   7  21       50.10       57.15     10.81 o 
   6   7  21        0.35        6.03     10.62 o 
   7   7  21       78.49      102.90     22.06 o 
   0   8  21        2.31       -3.04     15.33 o 
   1   8  21        0.80        1.77     11.04 o 
   2   8  21        0.91        0.49     17.13 o 
   3   8  21        1.83        8.27     12.91 o 
   4   8  21       69.31       83.14     15.88 o 
   1   9  21        0.03        5.62     11.85 o 
   0   0  22        0.88       -1.07      6.12 o 
   1   0  22     1337.43     1364.80     14.17 o 
   2   0  22     1081.31     1055.95     12.46 o 
   3   0  22      263.38      224.47      9.71 o 
   4   0  22     5110.70     5169.45     43.67 o 
   5   0  22     1116.08     1050.59     22.36 o 
   6   0  22      108.13       79.22     10.81 o 
   7   0  22      352.45      314.32     15.91 o 
   8   0  22       18.68       13.70     11.83 o 
   9   0  22       87.82       67.95     12.83 o 
  10   0  22        4.46       12.18     12.30 o 
  11   0  22      344.56      414.49     21.82 o 
   1   1  22      973.07      906.17      8.43 o 
   2   1  22      895.39      854.59      7.71 o 
   3   1  22     2475.35     2437.14     18.66 o 
   4   1  22      151.68      154.44     10.67 o 
   5   1  22      153.95      156.38      8.36 o 
   6   1  22      541.40      559.14     12.95 o 
   7   1  22      573.82      629.58     21.85 o 
   8   1  22      147.34      140.18      9.28 o 
   9   1  22      146.94      164.08     10.69 o 
  10   1  22        0.67        3.85      9.13 o 
  11   1  22      112.66      113.73     13.65 o 
   0   2  22      127.04      119.17      6.07 o 
   1   2  22      621.98      616.65      6.85 o 
   2   2  22     1801.07     1804.82     10.97 o 
   3   2  22      633.54      606.71     10.24 o 
   4   2  22       19.32       19.88      5.82 o 
   5   2  22       35.04       34.01      8.34 o 
   6   2  22      521.18      557.44     19.07 o 
   7   2  22       30.75       37.44      8.12 o 
   8   2  22        0.10        7.27      7.70 o 
   9   2  22      445.16      518.51     18.22 o 
  10   2  22        1.65       11.85      9.42 o 
  11   2  22       22.13       24.85     20.25 o 
   1   3  22      690.82      724.64      7.52 o 
   2   3  22      475.18      479.40      6.48 o 
   3   3  22      816.28      803.61     10.03 o 
   4   3  22      213.58      184.64      8.34 o 
   5   3  22       12.74       17.91      6.37 o 
   6   3  22        7.74       10.11      8.03 o 
   7   3  22        7.49       18.73      8.98 o 
   8   3  22       27.80       22.14      9.44 o 
   9   3  22      196.42      157.78     12.69 o 
  10   3  22        7.65        6.77     10.73 o 
   0   4  22     2943.88     3158.92     26.67 o 
   1   4  22       62.22       66.33      4.64 o 
   2   4  22       47.80       43.03      4.64 o 
   3   4  22       79.13       58.17      5.71 o 
   4   4  22      105.68       99.97      6.42 o 
   5   4  22        2.19        8.10      6.15 o 
   6   4  22       50.84       48.13      8.32 o 
   7   4  22       43.59       30.99      8.85 o 
   8   4  22      121.54      126.61     13.04 o 
   9   4  22      295.35      339.94     26.08 o 
  10   4  22       76.61       65.01     22.73 o 
   1   5  22     1170.07     1174.85     13.56 o 
   2   5  22       25.88       22.02      5.58 o 
   3   5  22        1.72        6.23      5.18 o 
   4   5  22       85.54       78.73      6.51 o 
   5   5  22       48.25       29.26      7.16 o 
   6   5  22        0.81        8.71      7.38 o 
   7   5  22      325.40      384.36     12.66 o 
   8   5  22        0.29        6.31     10.48 o 
   9   5  22      190.51      198.29     14.81 o 
   0   6  22      184.56      167.15     11.68 o 
   1   6  22      154.91      137.71     10.42 o 
   2   6  22       92.05       79.27     10.71 o 
   3   6  22      152.88      170.90     12.32 o 
   4   6  22        1.90        3.12      8.28 o 
   5   6  22       33.16       31.50      9.17 o 
   6   6  22       33.05       40.48      9.81 o 
   7   6  22        4.78       13.27     10.50 o 
   8   6  22       21.66       18.41     20.06 o 
   1   7  22       27.45       27.98     10.61 o 
   2   7  22       19.01       16.37     14.69 o 
   3   7  22      380.31      393.95     26.06 o 
   4   7  22       93.81      106.29     19.05 o 
   5   7  22        2.62        4.36     11.85 o 
   6   7  22       12.02        7.39     12.84 o 
   0   8  22        3.82       -2.61     14.65 o 
   1   8  22      105.92      104.64     14.40 o 
   2   8  22      146.56      123.66     19.56 o 
   3   8  22        0.59       22.15     17.85 o 
   4   8  22       72.68       84.98     15.90 o 
   1   1  23       22.19       25.24      3.43 o 
   2   1  23      405.70      391.83      6.06 o 
   3   1  23      285.41      270.77      7.94 o 
   4   1  23       14.64       17.97      6.09 o 
   5   1  23       21.48       26.18      6.81 o 
   6   1  23        6.52        7.74      6.90 o 
   7   1  23        0.14       10.81      7.68 o 
   8   1  23        4.25        8.34      8.26 o 
   9   1  23       12.37       17.36      8.48 o 
  10   1  23       28.23       33.61      9.75 o 
   0   2  23     1857.65     1880.13     18.45 o 
   1   2  23       48.64       52.97      3.68 o 
   2   2  23       81.15       83.63      3.90 o 
   3   2  23      434.52      417.90      9.07 o 
   4   2  23        0.43        2.28      6.01 o 
   5   2  23        3.66        3.06      7.49 o 
   6   2  23       10.12       14.50      7.29 o 
   7   2  23       24.93       30.07      9.06 o 
   8   2  23       38.73       51.04      8.91 o 
   9   2  23       11.44       16.13      8.82 o 
  10   2  23       18.89       28.45      9.47 o 
   1   3  23     1179.28     1191.68     10.54 o 
   2   3  23       67.04       70.69      4.00 o 
   3   3  23        6.41        8.58      5.17 o 
   4   3  23      144.24      126.29      6.65 o 
   5   3  23       21.93       19.79      6.36 o 
   6   3  23      308.89      334.80     12.82 o 
   7   3  23      266.52      260.11     12.79 o 
   8   3  23      122.52      126.69     11.87 o 
   9   3  23      109.99      127.72     12.03 o 
  10   3  23        0.73        3.69     10.42 o 
   0   4  23     1080.33     1053.38     14.45 o 
   1   4  23     1346.56     1350.80     12.17 o 
   2   4  23       19.22       10.03      4.99 o 
   3   4  23       35.13       30.64      5.41 o 
   4   4  23       37.85       38.95      5.85 o 
   5   4  23        8.32       13.11      6.80 o 
   6   4  23       22.23       25.68      7.00 o 
   7   4  23      130.27      132.02     10.79 o 
   8   4  23      148.49      178.28     12.33 o 
   9   4  23      104.72      119.29     12.92 o 
   1   5  23       90.92       87.37      6.18 o 
   2   5  23      890.61      939.67     22.04 o 
   3   5  23        0.48       -0.11      6.12 o 
   4   5  23       44.74       42.46      6.25 o 
   5   5  23        0.00        1.54      5.69 o 
   6   5  23        4.28        2.67      6.87 o 
   7   5  23       22.79       23.64      8.29 o 
   8   5  23       93.86      101.43     12.22 o 
   9   5  23       67.91       68.13     21.74 o 
   0   6  23      425.06      455.02     16.11 o 
   1   6  23      554.25      552.25     14.15 o 
   2   6  23      409.94      417.80     16.29 o 
   3   6  23       46.88       44.86      8.76 o 
   4   6  23        2.01        2.11      8.12 o 
   5   6  23        1.42       -4.32     10.65 o 
   6   6  23        0.76       13.86      9.66 o 
   7   6  23       37.54       26.78     10.36 o 
   8   6  23       18.30       26.21     19.32 o 
   1   7  23      169.70      143.26     12.35 o 
   2   7  23       12.08        5.07     14.17 o 
   3   7  23       17.63       46.13     16.21 o 
   4   7  23       47.37       42.53     12.42 o 
   5   7  23        1.61        6.40     12.88 o 
   0   8  23        1.20        7.37     15.06 o 
   1   8  23       98.52      102.76     18.63 o 
   2   8  23       26.29       37.60     16.74 o 
   3   8  23      157.02      134.35     20.95 o 
   0   0  24     1012.95      931.00     17.76 o 
   1   0  24      284.25      244.88      8.64 o 
   2   0  24      339.98      321.68      8.17 o 
   3   0  24      793.00      799.17     19.01 o 
   4   0  24     1035.95     1142.81     29.80 o 
   5   0  24        0.84        4.32      8.94 o 
   6   0  24        0.92       10.62     10.44 o 
   7   0  24        2.29       -1.44     10.19 o 
   8   0  24       70.50       67.84     12.45 o 
   9   0  24      149.72      160.79     15.85 o 
  10   0  24       36.91       59.01     14.55 o 
   1   1  24      147.24      122.40      4.45 o 
   2   1  24        2.83        9.20      3.42 o 
   3   1  24      203.50      204.30      7.21 o 
   4   1  24       67.94       66.95      6.00 o 
   5   1  24       23.52       26.45      6.73 o 
   6   1  24      221.32      216.31      9.81 o 
   7   1  24      109.52      105.61      9.08 o 
   8   1  24       23.66       23.01      7.99 o 
   9   1  24       66.64       73.59     10.08 o 
  10   1  24        0.34        2.14      9.11 o 
   0   2  24       90.60       73.30      6.64 o 
   1   2  24      113.81       82.72      3.98 o 
   2   2  24      346.84      356.80      6.44 o 
   3   2  24        8.43       12.97      5.16 o 
   4   2  24      121.66      108.39      6.73 o 
   5   2  24       39.43       35.50      6.88 o 
   6   2  24      223.65      229.63     11.45 o 
   7   2  24        9.15        4.68      8.12 o 
   8   2  24       10.61       14.16      8.75 o 
   9   2  24       13.41       20.01      8.72 o 
  10   2  24       41.71       67.80     10.45 o 
   1   3  24       73.71       81.70      4.78 o 
   2   3  24      303.28      253.65      5.88 o 
   3   3  24        9.65        8.50      5.02 o 
   4   3  24        0.01        5.44      5.47 o 
   5   3  24        2.54        7.60      6.65 o 
   6   3  24       15.07       14.54      8.10 o 
   7   3  24       27.42       28.80      9.49 o 
   8   3  24      112.25      109.63     11.88 o 
   9   3  24       14.75       31.33     10.00 o 
   0   4  24       48.62       41.61      5.94 o 
   1   4  24       61.90       72.86      4.49 o 
   2   4  24       71.89       66.87      7.37 o 
   3   4  24       21.33       14.67      5.45 o 
   4   4  24        0.63        0.94      5.28 o 
   5   4  24       43.86       44.18      6.56 o 
   6   4  24        7.85       14.45      7.05 o 
   7   4  24        5.53        7.42      8.65 o 
   8   4  24       21.19       25.40      9.76 o 
   9   4  24       10.82       22.20     11.77 o 
   1   5  24        6.72        6.91      5.14 o 
   2   5  24      223.25      206.68      8.91 o 
   3   5  24      162.74      135.33      8.11 o 
   4   5  24      153.14      173.13      9.05 o 
   5   5  24       21.13       25.67      6.41 o 
   6   5  24        0.10        2.40      7.22 o 
   7   5  24      116.86      113.68      9.78 o 
   8   5  24       57.91       56.10      9.68 o 
   0   6  24      702.39      688.64     19.20 o 
   1   6  24        5.16       10.10      7.39 o 
   2   6  24       21.23       18.67      9.44 o 
   3   6  24       42.80       36.80      9.07 o 
   4   6  24      141.84      133.91     10.87 o 
   5   6  24        1.42       -3.63     11.02 o 
   6   6  24       35.33       40.75     12.55 o 
   7   6  24        2.17        7.83      9.93 o 
   8   6  24        5.19       -2.23     19.99 o 
   1   7  24      132.53      113.81     17.34 o 
   2   7  24      111.64      116.47     19.38 o 
   3   7  24        7.17        5.09     14.74 o 
   4   7  24      151.00      171.98     14.95 o 
   5   7  24       26.46       36.53     12.84 o 
   0   8  24        7.42       20.69     15.98 o 
   1   8  24       31.97       29.92     16.53 o 
   2   8  24      172.95      177.56     23.00 o 
   3   8  24       28.71       33.87     17.21 o 
   1   1  25       16.11       22.41      3.59 o 
   2   1  25       31.60       17.96      4.66 o 
   3   1  25      541.18      492.03     13.40 o 
   4   1  25      186.42      183.72      7.52 o 
   5   1  25       30.78       28.48      7.22 o 
   6   1  25        0.69        8.39      7.01 o 
   7   1  25      178.88      160.84      9.78 o 
   8   1  25        2.79       15.53      8.66 o 
   9   1  25       50.20       53.47      9.66 o 
  10   1  25        0.32        4.43     10.11 o 
   0   2  25      500.72      376.07      9.18 o 
   1   2  25       24.24       31.12      3.82 o 
   2   2  25      857.24      888.84     11.48 o 
   3   2  25      109.23       94.71      6.27 o 
   4   2  25       51.76       43.36      6.04 o 
   5   2  25       47.19       43.51      7.34 o 
   6   2  25       10.72       11.99      8.59 o 
   7   2  25      133.90      130.30     10.53 o 
   8   2  25      131.34      134.61     11.58 o 
   9   2  25       11.91       10.20      8.71 o 
  10   2  25       41.61       51.47     15.25 o 
   1   3  25     1028.86      989.69      9.97 o 
   2   3  25       50.31       40.98      4.31 o 
   3   3  25       62.90       50.31      6.14 o 
   4   3  25      298.37      259.79      8.62 o 
   5   3  25      440.32      426.83     10.55 o 
   6   3  25        7.74       11.23      6.97 o 
   7   3  25        2.56       -0.57      8.93 o 
   8   3  25       33.98       21.29     10.20 o 
   9   3  25      369.17      424.23     17.12 o 
   0   4  25      109.72      110.82      7.21 o 
   1   4  25      508.12      482.18      9.71 o 
   2   4  25      328.42      331.05      8.67 o 
   3   4  25       75.39       60.47      6.92 o 
   4   4  25       35.97       42.86      6.33 o 
   5   4  25        0.07        7.17      6.04 o 
   6   4  25       92.80       75.70      8.64 o 
   7   4  25        3.13        0.16      7.80 o 
   8   4  25      183.65      236.82     13.65 o 
   9   4  25      233.18      304.61     28.30 o 
   1   5  25       97.37       87.60      7.34 o 
   2   5  25        4.41        8.56      7.36 o 
   3   5  25       43.42       38.74      7.09 o 
   4   5  25        5.18       12.67      6.74 o 
   5   5  25        9.41       12.87      6.31 o 
   6   5  25        0.08        7.03      7.47 o 
   7   5  25       83.61       83.46      9.80 o 
   8   5  25        7.03        6.28     13.21 o 
   0   6  25      123.22      121.05     11.90 o 
   1   6  25       53.01       58.74     10.50 o 
   2   6  25       55.05       46.93      8.55 o 
   3   6  25        1.49        5.01      8.34 o 
   4   6  25        0.02       -0.27      8.69 o 
   5   6  25       33.80       49.45     15.40 o 
   6   6  25        2.82       15.63     12.81 o 
   1   7  25       38.43       33.97     16.18 o 
   2   7  25      100.02      108.23     19.19 o 
   3   7  25       53.47       43.63     12.59 o 
   4   7  25        2.39        7.26     12.69 o 
   1   8  25       60.25       65.34     19.01 o 
   2   8  25       10.56        7.19     17.57 o 
   0   0  26     1030.01      946.64     46.23 o 
   1   0  26      828.38      697.19     11.74 o 
   2   0  26      111.22       76.67      7.64 o 
   3   0  26       10.80       11.27      8.80 o 
   4   0  26        0.96        5.19      6.95 o 
   5   0  26       68.35       68.34      8.84 o 
   6   0  26       74.94       67.35     12.23 o 
   7   0  26      412.88      422.62     18.31 o 
   8   0  26       20.90       21.03     12.77 o 
   9   0  26       10.43       12.79     12.12 o 
   1   1  26        4.62        8.67      3.59 o 
   2   1  26      250.56      209.10      6.98 o 
   3   1  26       69.71       57.47      6.11 o 
   4   1  26        4.60        6.29      5.21 o 
   5   1  26      256.05      263.79      8.98 o 
   6   1  26        5.37       12.84      7.31 o 
   7   1  26        4.28        3.51      7.93 o 
   8   1  26        0.02        3.07     10.32 o 
   9   1  26        0.93        3.57      8.93 o 
   0   2  26       81.70       59.72      6.00 o 
   1   2  26      618.91      573.17      8.07 o 
   2   2  26        9.90       18.03      4.52 o 
   3   2  26      214.87      208.37      7.79 o 
   4   2  26        4.54        5.86      5.44 o 
   5   2  26       22.38       26.01      6.16 o 
   6   2  26       11.66       17.15      7.49 o 
   7   2  26        1.66       15.33      9.48 o 
   8   2  26       25.02       22.02      9.34 o 
   9   2  26      103.88      125.61     13.00 o 
   1   3  26        3.76       16.62      4.50 o 
   2   3  26       16.65       16.56      4.55 o 
   3   3  26       43.73       36.80      5.76 o 
   4   3  26       52.48       43.38      6.14 o 
   5   3  26       11.23       20.96      6.37 o 
   6   3  26        2.10        6.92      8.13 o 
   7   3  26       23.86       27.11      9.73 o 
   8   3  26        5.83       12.37      9.53 o 
   9   3  26       72.58      100.98     12.99 o 
   0   4  26      645.69      630.47     12.32 o 
   1   4  26      588.18      601.03     10.34 o 
   2   4  26      132.98      129.23      7.93 o 
   3   4  26       63.19       68.00      7.36 o 
   4   4  26       21.05       28.21      6.26 o 
   5   4  26       23.46       21.59      6.49 o 
   6   4  26       31.15       29.76      8.10 o 
   7   4  26        2.15        6.25      7.82 o 
   8   4  26        3.84        5.90      8.97 o 
   9   4  26       79.19      107.26     23.21 o 
   1   5  26      143.90      144.35      7.37 o 
   2   5  26      202.78      184.84     10.42 o 
   3   5  26       69.77       67.60      8.74 o 
   4   5  26       14.16       17.38      8.87 o 
   5   5  26        6.87       10.30      7.13 o 
   6   5  26       62.97       70.24      7.99 o 
   7   5  26       98.30      134.00     11.05 o 
   8   5  26       23.21       35.48     13.52 o 
   0   6  26      545.30      561.17     18.63 o 
   1   6  26       31.99       34.66      8.48 o 
   2   6  26       11.17        4.60      8.44 o 
   3   6  26       49.03       58.57      9.47 o 
   4   6  26       75.61       73.93     10.20 o 
   5   6  26       10.62       12.28     12.44 o 
   6   6  26       72.88       82.32     15.01 o 
   1   7  26       81.03       54.75     16.78 o 
   2   7  26        5.32       30.81     16.92 o 
   3   7  26       13.82        8.13     12.57 o 
   4   7  26        0.91        8.69     12.86 o 
   1   8  26        7.90       21.24     18.34 o 
   2   8  26       12.47       10.14     17.67 o 
   1   1  27      260.79      246.34      7.99 o 
   2   1  27        5.57       10.23      4.74 o 
   3   1  27      332.31      303.49      8.82 o 
   4   1  27       20.79       15.66      5.81 o 
   5   1  27       29.90       37.47      6.64 o 
   6   1  27        2.84        8.51      7.30 o 
   7   1  27        1.40        8.70      7.98 o 
   8   1  27        0.01        1.85      9.32 o 
   9   1  27        0.13        0.05     10.37 o 
   0   2  27        3.94        8.54      5.24 o 
   1   2  27      205.71      189.24      6.06 o 
   2   2  27      120.57       93.17      5.34 o 
   3   2  27       56.93       59.54      6.11 o 
   4   2  27        2.65        5.25      5.85 o 
   5   2  27       45.10       35.52      6.59 o 
   6   2  27       27.96       32.49      7.70 o 
   7   2  27       17.45       27.82      9.69 o 
   8   2  27        0.02        4.35     10.41 o 
   9   2  27       12.40       18.17     10.61 o 
   1   3  27      107.44       96.39      5.26 o 
   2   3  27        5.92        6.73      4.82 o 
   3   3  27       67.73       57.81      6.30 o 
   4   3  27        5.44       11.32      6.18 o 
   5   3  27        5.47        4.58      6.54 o 
   6   3  27       66.28       68.23      8.83 o 
   7   3  27        4.02       10.24     10.14 o 
   8   3  27        0.42       -2.88     12.20 o 
   9   3  27       25.39       21.08     22.96 o 
   0   4  27       11.94       15.55      6.03 o 
   1   4  27       54.79       57.94      5.07 o 
   2   4  27      100.35       82.56      7.21 o 
   3   4  27       10.82       15.37      6.50 o 
   4   4  27      223.41      206.94      9.71 o 
   5   4  27      130.85      126.15      8.21 o 
   6   4  27        0.00       -0.36      7.26 o 
   7   4  27        1.34        3.43      8.27 o 
   8   4  27       15.07       29.29      9.52 o 
   1   5  27      263.85      232.06     11.88 o 
   2   5  27       53.53       51.36      9.06 o 
   3   5  27        5.81        8.62      8.25 o 
   4   5  27       11.02       21.78      9.01 o 
   5   5  27      206.46      194.78     13.56 o 
   6   5  27        0.97        0.40      9.21 o 
   7   5  27       48.85       67.42     10.03 o 
   8   5  27       51.68       73.98     15.91 o 
   0   6  27      577.73      569.50     21.64 o 
   1   6  27        3.14        9.10      8.25 o 
   2   6  27        0.00       -2.68      8.38 o 
   3   6  27       20.03       11.45      8.86 o 
   4   6  27      124.19      120.63     11.36 o 
   5   6  27       29.88       39.77     12.73 o 
   1   7  27        1.76       -0.40     15.45 o 
   2   7  27       62.47       52.79     12.46 o 
   3   7  27      316.96      340.45     19.03 o 
   4   7  27       19.41        9.42     18.60 o 
   0   0  28       23.11       11.25      7.05 o 
   1   0  28        2.55        0.35      6.72 o 
   2   0  28       34.16       36.00      7.25 o 
   3   0  28       34.56       27.34      9.17 o 
   4   0  28        6.28       11.88      9.37 o 
   5   0  28        0.53        5.94      7.60 o 
   6   0  28       41.87       42.13      9.20 o 
   7   0  28      256.65      342.05     18.29 o 
   8   0  28       57.06       52.95     14.40 o 
   9   0  28        2.51       -1.76     13.84 o 
   1   1  28       26.01       31.90      4.94 o 
   2   1  28       38.29       30.19      4.86 o 
   3   1  28      139.47      132.82      8.05 o 
   4   1  28       39.10       36.60      6.46 o 
   5   1  28       37.31       41.74      6.77 o 
   6   1  28       29.75       39.03      7.44 o 
   7   1  28        3.64        2.98      9.11 o 
   8   1  28        0.10        5.28      8.60 o 
   9   1  28       24.94       41.50     10.21 o 
   0   2  28       96.61       85.92      6.48 o 
   1   2  28       29.76       40.47      5.27 o 
   2   2  28        7.93       11.36      5.06 o 
   3   2  28       10.54       12.96      5.74 o 
   4   2  28        5.99        8.70      5.97 o 
   5   2  28      164.65      167.04      8.32 o 
   6   2  28        0.12        2.16      7.04 o 
   7   2  28        2.56       14.98      8.43 o 
   8   2  28       20.93       16.09     10.41 o 
   9   2  28       31.41       30.71     22.87 o 
   1   3  28        4.67        5.27      4.42 o 
   2   3  28        0.01        2.60      4.90 o 
   3   3  28       37.74       26.74      6.51 o 
   4   3  28        5.62        2.71      5.95 o 
   5   3  28       74.32       63.50      7.12 o 
   6   3  28       15.38       14.84      7.35 o 
   7   3  28        3.68        9.34      8.90 o 
   8   3  28        0.05        8.39      9.15 o 
   0   4  28       76.34       64.87      6.73 o 
   1   4  28        9.80       13.93      4.70 o 
   2   4  28       16.47        8.92      6.46 o 
   3   4  28       23.23       33.91      6.96 o 
   4   4  28       86.27       98.15      8.59 o 
   5   4  28       60.44       74.34      7.71 o 
   6   4  28        2.15        5.21      8.29 o 
   7   4  28       60.46       64.33      8.68 o 
   8   4  28        2.18       -5.05     13.45 o 
   1   5  28        8.00       14.02      6.09 o 
   2   5  28      177.43      198.40     11.40 o 
   3   5  28        0.28        8.67      8.69 o 
   4   5  28        6.53       13.62      9.44 o 
   5   5  28       68.89       92.00     11.16 o 
   6   5  28       28.25       17.98      9.48 o 
   7   5  28       80.24       74.95     20.01 o 
   0   6  28      103.72      113.96     12.98 o 
   1   6  28       93.44       92.53     11.65 o 
   2   6  28      117.85      143.88     15.59 o 
   3   6  28       27.47       31.79      9.16 o 
   4   6  28        6.12       12.34      9.11 o 
   5   6  28        6.46       15.07     13.68 o 
   1   7  28        8.70       13.79     11.62 o 
   2   7  28        5.66        9.46     11.88 o 
   3   7  28       12.16       31.63     13.73 o 
   1   1  29       41.03       31.75      5.09 o 
   2   1  29       90.09       72.31      5.70 o 
   3   1  29        5.13        6.11      6.70 o 
   4   1  29       56.97       47.98      6.49 o 
   5   1  29        4.23       12.97      6.35 o 
   6   1  29       15.93       27.67      7.22 o 
   7   1  29       23.51       35.34      8.63 o 
   8   1  29       63.85       95.31     12.13 o 
   0   2  29       60.90       51.66      6.36 o 
   1   2  29       92.76       68.29      5.66 o 
   2   2  29       52.66       40.85      5.70 o 
   3   2  29        0.06        4.46      5.80 o 
   4   2  29       16.66       18.60      6.54 o 
   5   2  29       63.40       83.71      7.54 o 
   6   2  29        2.83        7.30      6.95 o 
   7   2  29       21.96       28.43      9.17 o 
   8   2  29        7.81       15.93     11.33 o 
   1   3  29       75.07       55.85      5.60 o 
   2   3  29        9.19        7.08      5.19 o 
   3   3  29       14.15       29.27      7.16 o 
   4   3  29       31.74       36.59      6.65 o 
   5   3  29      199.50      233.54      9.92 o 
   6   3  29        5.98        6.48      7.06 o 
   7   3  29       49.89       51.76      8.51 o 
   8   3  29        0.11       -4.68     16.94 o 
   0   4  29        0.40        0.76      7.17 o 
   1   4  29        0.96        8.96      5.13 o 
   2   4  29        7.44        7.29      6.86 o 
   3   4  29       66.63       84.62      7.92 o 
   4   4  29       60.47       72.53      8.53 o 
   5   4  29        7.73       16.44      8.12 o 
   6   4  29       12.71       22.50      7.39 o 
   7   4  29       96.52      128.46      9.74 o 
   8   4  29       26.17       10.15     19.64 o 
   1   5  29        2.15        7.44      6.78 o 
   2   5  29       19.77       13.89      9.21 o 
   3   5  29      197.83      231.27     12.81 o 
   4   5  29       43.27       42.03     10.35 o 
   5   5  29      104.61       90.45     10.83 o 
   6   5  29        0.82        8.34     10.38 o 
   7   5  29        5.58       14.42     20.06 o 
   0   6  29      312.76      303.03     16.13 o 
   1   6  29       13.86       21.47      9.05 o 
   2   6  29      105.62      138.24     11.88 o 
   3   6  29        7.66       12.29      9.82 o 
   4   6  29       44.46       36.98     12.95 o 
   1   7  29       45.13       63.33     18.32 o 
   2   7  29      206.37      208.21     16.00 o 
   0   0  30      169.41      123.83     17.23 o 
   1   0  30       13.46       15.29      6.90 o 
   2   0  30      122.36       88.38      9.07 o 
   3   0  30      129.58      109.02     11.67 o 
   4   0  30        0.21        5.70     10.23 o 
   5   0  30        3.85        7.10      9.68 o 
   6   0  30        0.00        6.53     11.70 o 
   7   0  30      111.40      164.06     12.87 o 
   8   0  30      235.74      294.96     18.57 o 
   1   1  30      108.74       80.91      5.72 o 
   2   1  30        1.47        5.40      4.93 o 
   3   1  30      229.20      202.78      9.57 o 
   4   1  30       65.41       61.17      8.14 o 
   5   1  30        9.96       13.06      6.79 o 
   6   1  30       15.86       33.55      7.76 o 
   7   1  30      252.31      265.99     10.94 o 
   8   1  30        2.31       18.03     11.24 o 
   0   2  30       36.35       12.99      7.23 o 
   1   2  30       32.04       32.59      5.34 o 
   2   2  30       34.69       23.49      5.41 o 
   3   2  30       14.60       12.32      6.44 o 
   4   2  30       53.79       68.33      6.99 o 
   5   2  30       26.24       18.32      7.03 o 
   6   2  30      134.04      151.44      9.50 o 
   7   2  30      158.10      212.82     10.39 o 
   8   2  30       53.09       49.85     10.23 o 
   1   3  30        0.66        4.16      5.26 o 
   2   3  30       63.57       52.58      6.01 o 
   3   3  30      105.82      109.47      8.52 o 
   4   3  30        8.93       15.35      7.42 o 
   5   3  30      384.85      460.09     12.15 o 
   6   3  30      223.91      248.37     10.98 o 
   7   3  30       25.10       42.29      8.71 o 
   8   3  30       24.75       26.95     21.78 o 
   0   4  30       40.07       35.09      7.80 o 
   1   4  30        6.74        9.75      5.08 o 
   2   4  30       77.62       97.28      8.38 o 
   3   4  30       21.75       16.99      7.71 o 
   4   4  30      208.78      230.19     10.75 o 
   5   4  30       92.93      127.28     10.03 o 
   6   4  30        4.97       10.41      8.58 o 
   7   4  30       43.82       27.99     11.37 o 
   1   5  30        7.28       16.18      8.57 o 
   2   5  30       10.40       12.37      8.63 o 
   3   5  30        3.61       -4.24      9.38 o 
   4   5  30      113.88      140.72     12.18 o 
   5   5  30        3.46        7.87     12.45 o 
   0   6  30        4.84        2.61     11.46 o 
   1   6  30        3.76       -0.80     11.50 o 
   2   6  30       57.91       67.95     10.10 o 
   3   6  30       10.32        5.61      9.40 o 
   4   6  30       42.18       53.11     13.24 o 
   1   7  30       24.92       27.59     18.43 o 
   1   1  31       25.79       26.20      5.21 o 
   2   1  31       11.70       16.97      5.44 o 
   3   1  31        2.48        3.01      6.58 o 
   4   1  31       15.23       15.79      7.46 o 
   5   1  31       48.84       43.03      7.57 o 
   6   1  31      186.79      207.98     10.01 o 
   7   1  31       35.17       44.64      8.98 o 
   0   2  31      139.21      151.78     12.17 o 
   1   2  31        0.94        8.25      5.63 o 
   2   2  31        7.15        7.58      5.53 o 
   3   2  31       28.26       23.92      7.39 o 
   4   2  31      132.65      130.76      8.31 o 
   5   2  31       19.65       29.00      7.51 o 
   6   2  31        0.81       11.27      7.80 o 
   7   2  31       19.39       22.64      8.52 o 
   8   2  31      159.31      234.37     26.98 o 
   1   3  31        0.36        4.23      5.29 o 
   2   3  31       12.78       10.60      5.53 o 
   3   3  31       19.95       10.03      7.42 o 
   4   3  31        3.44        8.44      7.79 o 
   5   3  31       20.13       36.35      8.39 o 
   6   3  31      130.26      157.81     10.01 o 
   7   3  31        0.02        6.88     10.81 o 
   0   4  31       29.16       28.65     10.43 o 
   1   4  31        1.04        5.74      6.22 o 
   2   4  31        6.31       12.58      7.29 o 
   3   4  31       11.33       14.69      7.43 o 
   4   4  31        8.83        7.90      8.03 o 
   5   4  31       19.01       34.10      8.94 o 
   6   4  31        0.14        1.86      8.98 o 
   7   4  31        2.90       16.88     17.49 o 
   1   5  31       18.97       21.35      8.97 o 
   2   5  31       33.45       32.29      9.40 o 
   3   5  31        0.12        3.90      9.34 o 
   4   5  31        0.00        3.84      9.93 o 
   5   5  31       27.86       53.84     11.42 o 
   0   6  31        1.06        1.59     16.98 o 
   1   6  31       35.45       39.03     12.11 o 
   2   6  31        1.07        2.80      9.14 o 
   3   6  31      140.71      180.35     13.38 o 
   0   0  32      103.91       92.70     15.44 o 
   1   0  32       83.37       94.98      8.96 o 
   2   0  32        2.56        7.39      8.11 o 
   3   0  32       16.67       15.66     10.12 o 
   4   0  32        2.93        5.96     10.27 o 
   5   0  32       18.58       16.30     12.74 o 
   6   0  32       16.73       18.21     11.82 o 
   7   0  32        4.18        2.53     11.72 o 
   1   1  32       13.76       19.24      5.41 o 
   2   1  32        0.90        6.66      5.61 o 
   3   1  32       92.71       97.49      8.17 o 
   4   1  32        2.91        2.60      7.29 o 
   5   1  32        8.89        9.95      8.13 o 
   6   1  32       14.59       28.14      8.40 o 
   7   1  32       58.12       67.24      8.78 o 
   0   2  32       48.55       54.62     10.17 o 
   1   2  32        0.08        3.65      5.87 o 
   2   2  32       39.13       48.48      6.19 o 
   3   2  32       57.54       57.41      8.41 o 
   4   2  32      136.23      164.21     10.32 o 
   5   2  32        4.09        8.10      8.09 o 
   6   2  32        3.45        8.60      7.81 o 
   7   2  32        1.34        3.30      8.78 o 
   1   3  32       43.32       40.90      6.64 o 
   2   3  32       63.29       73.38      6.89 o 
   3   3  32        2.58       -0.38      7.63 o 
   4   3  32        1.08        0.52      8.33 o 
   5   3  32       60.03       68.31      9.36 o 
   6   3  32       41.25       42.88      9.37 o 
   7   3  32        0.23       -1.09     12.94 o 
   0   4  32       21.41       26.85     10.34 o 
   1   4  32       10.17        9.57      6.55 o 
   2   4  32        4.52        7.94      7.36 o 
   3   4  32      185.35      213.22     10.72 o 
   4   4  32       35.30       31.89      8.84 o 
   5   4  32       83.66       89.95     10.08 o 
   6   4  32      117.18      140.76     15.73 o 
   1   5  32        5.00        6.99      9.14 o 
   2   5  32        6.22        9.05      9.07 o 
   3   5  32       82.15       90.09     11.30 o 
   4   5  32        3.57       12.01      9.94 o 
   5   5  32      256.23      272.23     25.89 o 
   0   6  32       11.82       14.46     16.61 o 
   1   6  32       32.95       44.69     12.89 o 
   2   6  32       21.25       20.26     13.10 o 
   1   1  33        9.59       11.92      7.02 o 
   2   1  33      172.12      186.85      8.18 o 
   3   1  33        4.96        2.08      7.51 o 
   4   1  33        0.23        6.83      8.19 o 
   5   1  33       37.82       29.95      8.11 o 
   6   1  33      249.21      254.11     11.99 o 
   7   1  33       40.35       59.64     23.22 o 
   0   2  33        3.24       17.91     10.86 o 
   1   2  33        5.77        6.44      7.06 o 
   2   2  33        6.06        5.01      5.91 o 
   3   2  33        4.04        3.42      7.69 o 
   4   2  33      512.47      599.39     17.45 o 
   5   2  33        0.04        9.10      8.16 o 
   6   2  33       41.31       42.24      9.09 o 
   1   3  33       11.73        3.79      7.32 o 
   2   3  33       32.39       47.37      6.61 o 
   3   3  33       49.77       61.80      8.77 o 
   4   3  33       45.72       56.07      8.89 o 
   5   3  33       89.13       95.03     10.55 o 
   6   3  33      107.54      110.78     12.34 o 
   0   4  33      110.66      105.47     13.39 o 
   1   4  33       47.70       43.23      8.44 o 
   2   4  33       13.08       28.16      8.97 o 
   3   4  33       77.87       79.63      9.10 o 
   4   4  33       40.81       52.18     11.36 o 
   5   4  33       29.62       40.91      9.18 o 
   1   5  33       16.24        7.54     17.78 o 
   2   5  33       11.61       13.54     12.12 o 
   3   5  33       19.09       35.48     10.35 o 
   4   5  33       31.81       45.19     13.92 o 
   0   0  34      336.83      378.24     25.97 o 
   1   0  34        1.82        8.51     17.19 o 
   2   0  34      410.42      537.95     16.41 o 
   3   0  34      474.07      523.32     20.20 o 
   4   0  34      608.01      664.30     22.27 o 
   5   0  34       27.44       39.48     13.40 o 
   6   0  34      172.69      236.25     19.76 o 
   1   1  34      168.83      178.83     11.75 o 
   2   1  34      142.69      163.63      8.26 o 
   3   1  34       52.72       76.40      9.19 o 
   4   1  34       23.06       21.19      8.69 o 
   5   1  34       15.84       13.12      9.15 o 
   6   1  34      161.99      152.35     13.17 o 
   0   2  34      198.12      230.72     16.23 o 
   1   2  34        2.57        5.87      7.65 o 
   2   2  34        1.42        4.06      7.14 o 
   3   2  34       14.06       13.78      7.93 o 
   4   2  34       46.38       66.18      9.33 o 
   5   2  34       32.63       39.78      9.17 o 
   6   2  34       15.34       14.94      9.17 o 
   1   3  34       11.50       15.25      7.91 o 
   2   3  34       69.30       74.60     10.74 o 
   3   3  34       38.89       45.72      8.85 o 
   4   3  34        0.85       -2.91      8.69 o 
   5   3  34      179.08      210.54     12.20 o 
   0   4  34       11.24       12.88     11.65 o 
   1   4  34        6.71        9.86      7.91 o 
   2   4  34        0.61        0.01      9.20 o 
   3   4  34       50.51       53.64      8.81 o 
   4   4  34       38.74       53.26      9.43 o 
   5   4  34        3.12        2.23     18.53 o 
   1   5  34        2.06        1.55     16.50 o 
   2   5  34       21.98       23.37     11.95 o 
   3   5  34       11.51       14.19     10.02 o 
   1   1  35      145.95      166.17     10.80 o 
   2   1  35       22.51       19.40      8.63 o 
   3   1  35       13.26       16.18      8.30 o 
   4   1  35       30.14       27.62      8.29 o 
   5   1  35       48.83       40.97      9.63 o 
   6   1  35        5.20       11.32     19.02 o 
   0   2  35        2.68        8.84     11.55 o 
   1   2  35      240.21      270.87     14.05 o 
   2   2  35       73.38       74.43      8.36 o 
   3   2  35      105.58      113.90     10.07 o 
   4   2  35        0.09        2.60      9.75 o 
   5   2  35       10.01       12.51     10.14 o 
   1   3  35      164.39      191.36     11.11 o 
   2   3  35       33.09       14.43      9.97 o 
   3   3  35       22.21       19.05      8.91 o 
   4   3  35       12.17        9.92      8.72 o 
   5   3  35       10.05       11.36     12.63 o 
   0   4  35      135.08      127.20     14.15 o 
   1   4  35        0.29        3.75      9.99 o 
   2   4  35        3.19        0.05      9.65 o 
   3   4  35        0.01        1.59     17.24 o 
   4   4  35       14.96        5.16      9.85 o 
   0   0  36      134.24      126.50     21.21 o 
   1   0  36       18.49       33.36     11.62 o 
   2   0  36      123.21      134.00     20.55 o 
   3   0  36        3.26       13.58     11.44 o 
   4   0  36      184.64      216.63     16.65 o 
   5   0  36       22.44       20.71     16.63 o 
   1   1  36        3.52       12.01      7.99 o 
   2   1  36       85.61       77.64      9.43 o 
   3   1  36        1.12       -0.40      8.00 o 
   4   1  36       26.08       26.38      8.79 o 
   5   1  36        4.70        1.06     12.40 o 
   0   2  36        3.22        4.18     11.79 o 
   1   2  36       11.52       22.55      8.83 o 
   2   2  36        6.67       19.14      9.11 o 
   3   2  36       32.46       35.42      8.88 o 
   4   2  36       26.20       13.86      9.78 o 
   5   2  36        0.54        0.83     12.32 o 
   1   3  36      169.38      216.61     11.84 o 
   2   3  36        0.67       -2.76     13.04 o 
   3   3  36       14.56       22.72     12.89 o 
   4   3  36       14.25       12.25      9.93 o 
   0   4  36        2.85       17.00     16.91 o 
   1   4  36       53.41       34.90     18.20 o 
   1   1  37       26.95       63.49      9.53 o 
   2   1  37       76.55       99.72     10.73 o 
   3   1  37       81.51       83.65     17.89 o 
   4   1  37      131.32      150.42     15.27 o 
   0   2  37       19.27       24.43     12.78 o 
   1   2  37        1.28       10.52      9.23 o 
   2   2  37      145.17      217.31     25.56 o 
   3   2  37       28.50       30.50     12.98 o 
   4   2  37       16.59       18.26     12.66 o 
   1   3  37        0.00        8.96     12.15 o 
   2   3  37      278.07      349.85     28.28 o 
   3   3  37       18.97       27.82     13.22 o 
   0   0  38       31.29       42.81     17.32 o 
   1   0  38        1.87       -4.58     19.24 o 
   1   1  38      317.18      407.15     21.11 o 
   0   2  38      748.93      957.89     39.62 o 
   1   2  38      159.02      228.29     18.65 o 
                                                 
